# Supplementary material for: Gut microbiota and perianal abscess and anal fistula: A bidirectional Mendelian randomization study
Source: Medicine (Baltimore). 2025 Aug 29;104(35):e44175. doi: 10.1097/MD.0000000000044175 (PMC12401249; doi:10.1097/MD.0000000000044175)
Supplement: Supplementary file 1 [file medi-104-e44175-s001.xlsx]

## Sheet: Supplementary Table ABSCESS S1
Supplement Table 1: Summary results of 2 sample-MR analyses in locus-wide significance level.
outcome	exposure	method	nsnp	b	se	pval	lo_ci	up_ci	or	or_lci95	or_uci95
perianal abscess	Desulfovibrio	MR Egger	10	0.0370285	0.568642	0.949678	-1.07751	1.15157	1.03772	0.340443	3.16314
perianal abscess	Desulfovibrio	Weighted median	10	0.263926	0.251027	0.293082	-0.228087	0.755939	1.30203	0.796055	2.12961
perianal abscess	Desulfovibrio	Inverse variance weighted	10	0.24395	0.186715	0.19137	-0.122011	0.609911	1.27628	0.885139	1.84027
perianal abscess	Desulfovibrio	Simple mode	10	0.189436	0.378244	0.62851	-0.551922	0.930794	1.20857	0.575842	2.53652
perianal abscess	Desulfovibrio	Weighted mode	10	0.243684	0.351288	0.505386	-0.44484	0.932207	1.27594	0.640927	2.54011
perianal abscess	RuminococcaceaeUCG002	MR Egger	21	-0.514655	0.423355	0.239004	-1.34443	0.31512	0.597706	0.260688	1.37042
perianal abscess	RuminococcaceaeUCG002	Weighted median	21	-0.0537937	0.23433	0.818431	-0.513081	0.405493	0.947628	0.598648	1.50004
perianal abscess	RuminococcaceaeUCG002	Inverse variance weighted	21	-0.0385051	0.163072	0.813337	-0.358126	0.281115	0.962227	0.698985	1.32461
perianal abscess	RuminococcaceaeUCG002	Simple mode	21	0.557017	0.499734	0.278225	-0.42246	1.5365	1.74546	0.655432	4.64827
perianal abscess	RuminococcaceaeUCG002	Weighted mode	21	-0.614559	0.374636	0.116552	-1.34885	0.119727	0.540879	0.25954	1.12719
perianal abscess	Sellimonas	MR Egger	10	0.269977	0.636251	0.68251	-0.977076	1.51703	1.30993	0.37641	4.55866
perianal abscess	Sellimonas	Weighted median	10	-0.0793423	0.137036	0.562595	-0.347932	0.189247	0.923724	0.706147	1.20834
perianal abscess	Sellimonas	Inverse variance weighted	10	-0.133777	0.104921	0.202299	-0.339421	0.0718676	0.874785	0.712182	1.07451
perianal abscess	Sellimonas	Simple mode	10	-0.0548288	0.233547	0.819645	-0.512581	0.402923	0.946647	0.598948	1.49619
perianal abscess	Sellimonas	Weighted mode	10	-0.065316	0.208437	0.761147	-0.473852	0.34322	0.936771	0.622599	1.40948
perianal abscess	LachnospiraceaeUCG010	MR Egger	12	0.481645	0.6676	0.487153	-0.82685	1.79014	1.61874	0.437425	5.99029
perianal abscess	LachnospiraceaeUCG010	Weighted median	12	-0.109508	0.292415	0.708036	-0.68264	0.463625	0.896275	0.505281	1.58983
perianal abscess	LachnospiraceaeUCG010	Inverse variance weighted	12	0.0933926	0.20748	0.652619	-0.313269	0.500054	1.09789	0.731053	1.64881
perianal abscess	LachnospiraceaeUCG010	Simple mode	12	-0.449997	0.545616	0.427037	-1.5194	0.619411	0.63763	0.218842	1.85783
perianal abscess	LachnospiraceaeUCG010	Weighted mode	12	-0.458506	0.525248	0.401354	-1.48799	0.57098	0.632228	0.225826	1.77
perianal abscess	Butyricimonas	MR Egger	16	1.51226	0.643664	0.0339988	0.250677	2.77384	4.53697	1.2849	16.0201
perianal abscess	Butyricimonas	Weighted median	16	0.0953583	0.234597	0.684393	-0.364453	0.555169	1.10005	0.694577	1.74224
perianal abscess	Butyricimonas	Inverse variance weighted	16	0.209708	0.175176	0.231257	-0.133637	0.553052	1.23332	0.874908	1.73855
perianal abscess	Butyricimonas	Simple mode	16	0.0866296	0.399146	0.831104	-0.695697	0.868956	1.09049	0.498727	2.38442
perianal abscess	Butyricimonas	Weighted mode	16	0.104776	0.352377	0.770285	-0.585884	0.795435	1.11046	0.556614	2.2154
perianal abscess	Eisenbergiella	MR Egger	12	2.33884	1.34178	0.111925	-0.291053	4.96874	10.3692	0.747476	143.846
perianal abscess	Eisenbergiella	Weighted median	12	0.132611	0.19616	0.499019	-0.251862	0.517084	1.14181	0.777352	1.67713
perianal abscess	Eisenbergiella	Inverse variance weighted	12	0.176099	0.195101	0.366737	-0.206299	0.558496	1.19256	0.81359	1.74804
perianal abscess	Eisenbergiella	Simple mode	12	-0.130878	0.44112	0.772226	-0.995473	0.733717	0.877324	0.369549	2.08281
perianal abscess	Eisenbergiella	Weighted mode	12	-0.230878	0.438074	0.608637	-1.0895	0.627746	0.793836	0.336384	1.87338
perianal abscess	ErysipelotrichaceaeUCG003	MR Egger	17	-0.187592	0.473697	0.697668	-1.11604	0.740854	0.828953	0.327575	2.09773
perianal abscess	ErysipelotrichaceaeUCG003	Weighted median	17	0.0554197	0.240235	0.817556	-0.41544	0.52628	1.05698	0.66005	1.69262
perianal abscess	ErysipelotrichaceaeUCG003	Inverse variance weighted	17	0.0287029	0.170839	0.866574	-0.306141	0.363547	1.02912	0.736283	1.43842
perianal abscess	ErysipelotrichaceaeUCG003	Simple mode	17	-0.464586	0.432154	0.298299	-1.31161	0.382437	0.628395	0.269386	1.46585
perianal abscess	ErysipelotrichaceaeUCG003	Weighted mode	17	0.20069	0.39833	0.621248	-0.580036	0.981416	1.22225	0.559878	2.66823
perianal abscess	Coprococcus2	MR Egger	9	-0.202074	1.47291	0.89474	-3.08897	2.68483	0.817035	0.0455487	14.6557
perianal abscess	Coprococcus2	Weighted median	9	0.0909542	0.306716	0.766816	-0.510209	0.692118	1.09522	0.60037	1.99794
perianal abscess	Coprococcus2	Inverse variance weighted	9	0.0319355	0.262139	0.903037	-0.481857	0.545728	1.03245	0.617635	1.72586
perianal abscess	Coprococcus2	Simple mode	9	0.310314	0.523546	0.569742	-0.715836	1.33646	1.36385	0.488784	3.80556
perianal abscess	Coprococcus2	Weighted mode	9	0.208148	0.487506	0.680663	-0.747363	1.16366	1.2314	0.473614	3.20163
perianal abscess	Clostridiuminnocuumgroup	MR Egger	9	1.35964	0.641886	0.0719122	0.101547	2.61774	3.8948	1.10688	13.7047
perianal abscess	Clostridiuminnocuumgroup	Weighted median	9	0.102913	0.17283	0.551537	-0.235834	0.441661	1.1084	0.789912	1.55529
perianal abscess	Clostridiuminnocuumgroup	Inverse variance weighted	9	-0.0661693	0.147717	0.654192	-0.355695	0.223356	0.935972	0.700686	1.25027
perianal abscess	Clostridiuminnocuumgroup	Simple mode	9	0.204797	0.24925	0.435077	-0.283734	0.693328	1.22728	0.752967	2.00036
perianal abscess	Clostridiuminnocuumgroup	Weighted mode	9	0.188831	0.226383	0.428415	-0.25488	0.632542	1.20784	0.77501	1.88239
perianal abscess	Olsenella	MR Egger	10	-0.334749	0.362809	0.383169	-1.04585	0.376357	0.715518	0.351391	1.45697
perianal abscess	Olsenella	Weighted median	10	0.221241	0.153821	0.15035	-0.0802494	0.522731	1.24762	0.922886	1.68663
perianal abscess	Olsenella	Inverse variance weighted	10	0.179976	0.114825	0.117022	-0.0450804	0.405032	1.19719	0.955921	1.49935
perianal abscess	Olsenella	Simple mode	10	0.170771	0.268659	0.540834	-0.355801	0.697343	1.18622	0.700612	2.00841
perianal abscess	Olsenella	Weighted mode	10	0.170771	0.218475	0.454492	-0.257441	0.598983	1.18622	0.773027	1.82027
perianal abscess	Catenibacterium	MR Egger	4	3.18872	3.13925	0.416632	-2.96421	9.34165	24.2574	0.0516012	11403.2
perianal abscess	Catenibacterium	Weighted median	4	-0.187637	0.215791	0.384557	-0.610588	0.235314	0.828915	0.543032	1.26531
perianal abscess	Catenibacterium	Inverse variance weighted	4	-0.00399018	0.25272	0.987403	-0.499322	0.491341	0.996018	0.606942	1.63451
perianal abscess	Catenibacterium	Simple mode	4	-0.293572	0.297896	0.397048	-0.877448	0.290305	0.745596	0.415843	1.33683
perianal abscess	Catenibacterium	Weighted mode	4	-0.277288	0.315551	0.444237	-0.895767	0.341191	0.757836	0.408294	1.40662
perianal abscess	RuminococcaceaeUCG013	MR Egger	13	0.0851505	0.641107	0.896736	-1.17142	1.34172	1.08888	0.309927	3.82562
perianal abscess	RuminococcaceaeUCG013	Weighted median	13	0.0211355	0.291805	0.942259	-0.550802	0.593073	1.02136	0.576487	1.80954
perianal abscess	RuminococcaceaeUCG013	Inverse variance weighted	13	0.153848	0.210638	0.465153	-0.259003	0.566699	1.16631	0.77182	1.76244
perianal abscess	RuminococcaceaeUCG013	Simple mode	13	-0.0184927	0.517	0.972054	-1.03181	0.994826	0.981677	0.356361	2.70425
perianal abscess	RuminococcaceaeUCG013	Weighted mode	13	-0.158028	0.455713	0.734768	-1.05123	0.735169	0.853826	0.349509	2.08583
perianal abscess	Ruminiclostridium9	MR Egger	12	0.341361	1.17069	0.776559	-1.95319	2.63591	1.40686	0.141821	13.956
perianal abscess	Ruminiclostridium9	Weighted median	12	-0.144493	0.308358	0.639364	-0.748874	0.459888	0.865461	0.472899	1.5839
perianal abscess	Ruminiclostridium9	Inverse variance weighted	12	-0.21714	0.227518	0.339889	-0.663076	0.228796	0.804817	0.515264	1.25709
perianal abscess	Ruminiclostridium9	Simple mode	12	-0.0924832	0.54308	0.867871	-1.15692	0.971954	0.911665	0.314453	2.6431
perianal abscess	Ruminiclostridium9	Weighted mode	12	-0.0855585	0.474819	0.860279	-1.0162	0.845086	0.917999	0.361967	2.32818
perianal abscess	Parasutterella	MR Egger	16	0.305879	0.433675	0.492182	-0.544124	1.15588	1.35782	0.58035	3.17682
perianal abscess	Parasutterella	Weighted median	16	-0.0446888	0.210293	0.831711	-0.456863	0.367485	0.956295	0.633267	1.4441
perianal abscess	Parasutterella	Inverse variance weighted	16	-0.138284	0.148353	0.351271	-0.429057	0.152488	0.870851	0.651123	1.16473
perianal abscess	Parasutterella	Simple mode	16	0.00288565	0.365041	0.993797	-0.712595	0.718367	1.00289	0.49037	2.05108
perianal abscess	Parasutterella	Weighted mode	16	0.127194	0.313773	0.690928	-0.4878	0.742188	1.13564	0.613975	2.10053
perianal abscess	Victivallis	MR Egger	12	1.12814	0.903217	0.240101	-0.642161	2.89845	3.08992	0.526154	18.146
perianal abscess	Victivallis	Weighted median	12	-0.0442244	0.162312	0.785264	-0.362355	0.273907	0.956739	0.696035	1.31509
perianal abscess	Victivallis	Inverse variance weighted	12	0.0264162	0.139728	0.85005	-0.247451	0.300284	1.02677	0.780788	1.35024
perianal abscess	Victivallis	Simple mode	12	0.443335	0.319249	0.192406	-0.182393	1.06906	1.55789	0.833274	2.91265
perianal abscess	Victivallis	Weighted mode	12	0.412841	0.290804	0.183422	-0.157135	0.982817	1.5111	0.854588	2.67197
perianal abscess	Paraprevotella	MR Egger	13	0.228257	0.565046	0.693983	-0.879233	1.33575	1.25641	0.415101	3.80284
perianal abscess	Paraprevotella	Weighted median	13	-0.0768283	0.202158	0.703915	-0.473058	0.319402	0.926049	0.623094	1.3763
perianal abscess	Paraprevotella	Inverse variance weighted	13	-0.0583678	0.144573	0.686415	-0.341731	0.224995	0.943303	0.71054	1.25232
perianal abscess	Paraprevotella	Simple mode	13	-0.053651	0.316755	0.868322	-0.674492	0.56719	0.947763	0.509415	1.7633
perianal abscess	Paraprevotella	Weighted mode	13	-0.0600027	0.295689	0.842593	-0.639553	0.519547	0.941762	0.527528	1.68127
perianal abscess	Intestinimonas	MR Egger	18	-0.300011	0.423811	0.489199	-1.13068	0.530658	0.74081	0.322814	1.70005
perianal abscess	Intestinimonas	Weighted median	18	0.090905	0.224709	0.685812	-0.349525	0.531336	1.09516	0.705023	1.7012
perianal abscess	Intestinimonas	Inverse variance weighted	18	0.00427008	0.154401	0.977937	-0.298355	0.306895	1.00428	0.742038	1.3592
perianal abscess	Intestinimonas	Simple mode	18	0.451264	0.42337	0.301379	-0.37854	1.28107	1.5703	0.684861	3.60049
perianal abscess	Intestinimonas	Weighted mode	18	0.358925	0.380344	0.35855	-0.386549	1.1044	1.43179	0.679398	3.01741
perianal abscess	Prevotella9	MR Egger	17	-0.0742209	0.381697	0.848433	-0.822347	0.673905	0.928467	0.439399	1.96188
perianal abscess	Prevotella9	Weighted median	17	0.0888539	0.186907	0.634509	-0.277484	0.455192	1.09292	0.757688	1.57648
perianal abscess	Prevotella9	Inverse variance weighted	17	0.0826492	0.137078	0.546552	-0.186024	0.351322	1.08616	0.830254	1.42094
perianal abscess	Prevotella9	Simple mode	17	0.191162	0.306735	0.541925	-0.410038	0.792363	1.21066	0.663625	2.20861
perianal abscess	Prevotella9	Weighted mode	17	-0.0162071	0.281113	0.954739	-0.567188	0.534774	0.983924	0.567118	1.70706
perianal abscess	LachnospiraceaeFCS020group	MR Egger	15	-0.298077	0.470384	0.537274	-1.22003	0.623875	0.742244	0.295222	1.86615
perianal abscess	LachnospiraceaeFCS020group	Weighted median	15	0.00595845	0.249199	0.980924	-0.482472	0.494389	1.00598	0.617256	1.6395
perianal abscess	LachnospiraceaeFCS020group	Inverse variance weighted	15	0.114707	0.176708	0.516251	-0.23164	0.461054	1.12154	0.793232	1.58574
perianal abscess	LachnospiraceaeFCS020group	Simple mode	15	-0.222787	0.430085	0.612543	-1.06575	0.620181	0.800285	0.344468	1.85926
perianal abscess	LachnospiraceaeFCS020group	Weighted mode	15	-0.144018	0.401805	0.725371	-0.931556	0.64352	0.865872	0.39394	1.90317
perianal abscess	Ruminococcusgauvreauiigroup	MR Egger	12	0.110504	0.839937	0.89794	-1.53577	1.75678	1.11684	0.215289	5.79376
perianal abscess	Ruminococcusgauvreauiigroup	Weighted median	12	0.211188	0.257167	0.411527	-0.29286	0.715237	1.23515	0.746127	2.04467
perianal abscess	Ruminococcusgauvreauiigroup	Inverse variance weighted	12	0.10888	0.194566	0.575749	-0.272469	0.490229	1.11503	0.761497	1.63269
perianal abscess	Ruminococcusgauvreauiigroup	Simple mode	12	0.16891	0.398176	0.67959	-0.611514	0.949334	1.18401	0.542529	2.58399
perianal abscess	Ruminococcusgauvreauiigroup	Weighted mode	12	0.221986	0.411132	0.599999	-0.583832	1.02781	1.24855	0.557757	2.79492
perianal abscess	LachnospiraceaeUCG008	MR Egger	11	0.122344	0.752407	0.874423	-1.35237	1.59706	1.13014	0.258626	4.9385
perianal abscess	LachnospiraceaeUCG008	Weighted median	11	0.126819	0.190779	0.506215	-0.247107	0.500745	1.13521	0.781057	1.64995
perianal abscess	LachnospiraceaeUCG008	Inverse variance weighted	11	0.0157787	0.145611	0.913709	-0.26962	0.301177	1.0159	0.76367	1.35145
perianal abscess	LachnospiraceaeUCG008	Simple mode	11	0.290052	0.380204	0.463149	-0.455149	1.03525	1.3365	0.634354	2.81582
perianal abscess	LachnospiraceaeUCG008	Weighted mode	11	0.268552	0.354276	0.465921	-0.425829	0.962934	1.30807	0.653228	2.61937
perianal abscess	Oscillospira	MR Egger	9	-1.09646	0.883108	0.254373	-2.82735	0.634429	0.334051	0.0591693	1.88595
perianal abscess	Oscillospira	Weighted median	9	-0.187748	0.273556	0.49251	-0.723917	0.348422	0.828824	0.484849	1.41683
perianal abscess	Oscillospira	Inverse variance weighted	9	-0.123611	0.202489	0.541558	-0.520491	0.273268	0.883723	0.594229	1.31425
perianal abscess	Oscillospira	Simple mode	9	-0.267886	0.459485	0.575946	-1.16848	0.632705	0.764995	0.31084	1.8827
perianal abscess	Oscillospira	Weighted mode	9	-0.29675	0.450686	0.528744	-1.1801	0.586594	0.743229	0.30725	1.79785
perianal abscess	Turicibacter	MR Egger	12	0.554641	0.719926	0.458868	-0.856413	1.9657	1.74132	0.424683	7.13988
perianal abscess	Turicibacter	Weighted median	12	0.0991912	0.234637	0.672483	-0.360697	0.55908	1.10428	0.69719	1.74906
perianal abscess	Turicibacter	Inverse variance weighted	12	-0.162933	0.175515	0.353246	-0.506943	0.181077	0.849648	0.602334	1.19851
perianal abscess	Turicibacter	Simple mode	12	0.115512	0.363402	0.756543	-0.596756	0.827779	1.12245	0.550595	2.28823
perianal abscess	Turicibacter	Weighted mode	12	0.0666074	0.345932	0.850824	-0.611418	0.744633	1.06888	0.542581	2.10567
perianal abscess	RuminococcaceaeUCG014	MR Egger	17	-0.366621	0.413731	0.389532	-1.17753	0.444293	0.693072	0.308037	1.55939
perianal abscess	RuminococcaceaeUCG014	Weighted median	17	0.122971	0.23317	0.597925	-0.334043	0.579984	1.13085	0.716023	1.78601
perianal abscess	RuminococcaceaeUCG014	Inverse variance weighted	17	-0.0798709	0.159778	0.617154	-0.393035	0.233293	0.923236	0.675005	1.26275
perianal abscess	RuminococcaceaeUCG014	Simple mode	17	0.133551	0.38608	0.733913	-0.623166	0.890268	1.14288	0.536244	2.43578
perianal abscess	RuminococcaceaeUCG014	Weighted mode	17	0.133551	0.301952	0.664199	-0.458275	0.725376	1.14288	0.632374	2.06551
perianal abscess	Ruminococcus2	MR Egger	15	0.976091	0.488098	0.0668661	0.0194191	1.93276	2.65406	1.01961	6.90858
perianal abscess	Ruminococcus2	Weighted median	15	0.0770068	0.264288	0.770765	-0.440998	0.595012	1.08005	0.643394	1.81305
perianal abscess	Ruminococcus2	Inverse variance weighted	15	0.140105	0.220186	0.524578	-0.291459	0.57167	1.1504	0.747172	1.77122
perianal abscess	Ruminococcus2	Simple mode	15	-0.615073	0.494643	0.234116	-1.58457	0.354428	0.540602	0.205035	1.42537
perianal abscess	Ruminococcus2	Weighted mode	15	0.0500282	0.350182	0.888434	-0.636328	0.736384	1.0513	0.529232	2.08837
perianal abscess	Hungatella	MR Egger	5	0.104449	1.07652	0.928826	-2.00553	2.21443	1.1101	0.134589	9.15617
perianal abscess	Hungatella	Weighted median	5	-0.110365	0.207393	0.594619	-0.516855	0.296125	0.895507	0.596393	1.34464
perianal abscess	Hungatella	Inverse variance weighted	5	-0.0857883	0.177472	0.628818	-0.433633	0.262056	0.917789	0.64815	1.2996
perianal abscess	Hungatella	Simple mode	5	-0.131395	0.267644	0.649189	-0.655978	0.393187	0.876871	0.518934	1.4817
perianal abscess	Hungatella	Weighted mode	5	-0.135744	0.268584	0.63985	-0.662169	0.39068	0.873066	0.515732	1.47799
perianal abscess	Akkermansia	MR Egger	12	0.579758	0.644944	0.389823	-0.684331	1.84385	1.78561	0.504427	6.32081
perianal abscess	Akkermansia	Weighted median	12	-0.178895	0.260049	0.491499	-0.688591	0.330801	0.836194	0.502283	1.39208
perianal abscess	Akkermansia	Inverse variance weighted	12	-0.0211363	0.186012	0.909532	-0.385721	0.343448	0.979085	0.67996	1.4098
perianal abscess	Akkermansia	Simple mode	12	-0.228904	0.397682	0.576474	-1.00836	0.550553	0.795405	0.364816	1.73421
perianal abscess	Akkermansia	Weighted mode	12	-0.221163	0.359535	0.550979	-0.925852	0.483527	0.801586	0.396194	1.62178
perianal abscess	Parabacteroides	MR Egger	8	0.632999	1.01992	0.557663	-1.36605	2.63204	1.88325	0.255114	13.9021
perianal abscess	Parabacteroides	Weighted median	8	0.300286	0.3441	0.382843	-0.37415	0.974722	1.35024	0.687874	2.65043
perianal abscess	Parabacteroides	Inverse variance weighted	8	0.160685	0.271638	0.554156	-0.371724	0.693095	1.17432	0.689544	1.9999
perianal abscess	Parabacteroides	Simple mode	8	0.352104	0.541235	0.536093	-0.708716	1.41292	1.42206	0.492276	4.10795
perianal abscess	Parabacteroides	Weighted mode	8	0.376974	0.519386	0.491505	-0.641023	1.39497	1.45787	0.526753	4.03486
perianal abscess	Fusicatenibacter	MR Egger	18	-0.388879	0.709317	0.591092	-1.77914	1.00138	0.677816	0.168783	2.72204
perianal abscess	Fusicatenibacter	Weighted median	18	0.33929	0.246612	0.168881	-0.144069	0.822649	1.40395	0.865828	2.27652
perianal abscess	Fusicatenibacter	Inverse variance weighted	18	0.0985133	0.189712	0.603567	-0.273322	0.470349	1.10353	0.760848	1.60055
perianal abscess	Fusicatenibacter	Simple mode	18	0.366478	0.399959	0.372331	-0.417441	1.1504	1.44264	0.65873	3.15945
perianal abscess	Fusicatenibacter	Weighted mode	18	0.366478	0.364443	0.328716	-0.347831	1.08079	1.44264	0.706218	2.947
perianal abscess	Veillonella	MR Egger	8	2.30295	1.89113	0.269026	-1.40366	6.00956	10.0037	0.245696	407.304
perianal abscess	Veillonella	Weighted median	8	0.207374	0.27877	0.456943	-0.339015	0.753764	1.23044	0.712472	2.12498
perianal abscess	Veillonella	Inverse variance weighted	8	0.138662	0.207024	0.502994	-0.267105	0.544429	1.14874	0.765593	1.72362
perianal abscess	Veillonella	Simple mode	8	0.490483	0.509659	0.367919	-0.508448	1.48941	1.63311	0.601428	4.4345
perianal abscess	Veillonella	Weighted mode	8	0.424515	0.470981	0.397357	-0.498607	1.34764	1.52885	0.607376	3.84832
perianal abscess	Eubacteriumeligensgroup	MR Egger	9	-0.737808	0.603988	0.261413	-1.92162	0.446009	0.478161	0.146369	1.56206
perianal abscess	Eubacteriumeligensgroup	Weighted median	9	-0.0456692	0.287106	0.873616	-0.608397	0.517059	0.955358	0.544222	1.67709
perianal abscess	Eubacteriumeligensgroup	Inverse variance weighted	9	0.176112	0.249494	0.480263	-0.312895	0.66512	1.19257	0.731327	1.94472
perianal abscess	Eubacteriumeligensgroup	Simple mode	9	-0.0674627	0.457881	0.886512	-0.964909	0.829984	0.934763	0.381018	2.29328
perianal abscess	Eubacteriumeligensgroup	Weighted mode	9	-0.179211	0.376949	0.647195	-0.918032	0.55961	0.83593	0.399304	1.74999
perianal abscess	Dorea	MR Egger	12	0.65469	0.684205	0.361197	-0.686352	1.99573	1.92454	0.503409	7.35758
perianal abscess	Dorea	Weighted median	12	-0.0166026	0.315068	0.957975	-0.634135	0.60093	0.983534	0.530394	1.82381
perianal abscess	Dorea	Inverse variance weighted	12	0.0237087	0.23363	0.919169	-0.434205	0.481623	1.02399	0.647779	1.6187
perianal abscess	Dorea	Simple mode	12	-0.00357467	0.460467	0.993945	-0.90609	0.898941	0.996432	0.404101	2.457
perianal abscess	Dorea	Weighted mode	12	-0.0128491	0.425044	0.976425	-0.845936	0.820237	0.987233	0.429156	2.27104
perianal abscess	Tyzzerella3	MR Egger	14	0.0049777	0.839186	0.995365	-1.63983	1.64978	1.00499	0.194014	5.20584
perianal abscess	Tyzzerella3	Weighted median	14	-0.0957817	0.176921	0.588245	-0.442547	0.250984	0.908662	0.642398	1.28529
perianal abscess	Tyzzerella3	Inverse variance weighted	14	-0.0605144	0.138368	0.661862	-0.331716	0.210687	0.94128	0.717691	1.23453
perianal abscess	Tyzzerella3	Simple mode	14	-0.20299	0.309466	0.523305	-0.809543	0.403563	0.816286	0.445062	1.49715
perianal abscess	Tyzzerella3	Weighted mode	14	-0.176228	0.299041	0.565753	-0.762348	0.409892	0.838427	0.466569	1.50665
perianal abscess	Dialister	MR Egger	12	-0.724957	0.820631	0.397753	-2.33339	0.883479	0.484346	0.0969662	2.4193
perianal abscess	Dialister	Weighted median	12	-0.0335659	0.254052	0.894888	-0.531509	0.464377	0.966991	0.587718	1.59102
perianal abscess	Dialister	Inverse variance weighted	12	0.0383491	0.192888	0.842407	-0.339711	0.416409	1.03909	0.711976	1.51651
perianal abscess	Dialister	Simple mode	12	0.579122	0.466963	0.240709	-0.336127	1.49437	1.78447	0.714533	4.45653
perianal abscess	Dialister	Weighted mode	12	-0.11822	0.463378	0.803333	-1.02644	0.790001	0.888501	0.35828	2.2034
perianal abscess	Adlercreutzia	MR Egger	12	0.980326	0.786822	0.241189	-0.561845	2.5225	2.66533	0.570156	12.4597
perianal abscess	Adlercreutzia	Weighted median	12	-0.116672	0.210418	0.579252	-0.529092	0.295748	0.889877	0.589139	1.34413
perianal abscess	Adlercreutzia	Inverse variance weighted	12	-0.161334	0.161525	0.317883	-0.477922	0.155254	0.851008	0.620071	1.16796
perianal abscess	Adlercreutzia	Simple mode	12	0.0244932	0.323405	0.94099	-0.609381	0.658367	1.0248	0.543688	1.93164
perianal abscess	Adlercreutzia	Weighted mode	12	-0.000969788	0.357194	0.997882	-0.701071	0.699131	0.999031	0.496054	2.012
perianal abscess	Eubacteriumoxidoreducensgroup	MR Egger	6	-0.0519535	0.72252	0.946129	-1.46809	1.36418	0.949373	0.230365	3.91253
perianal abscess	Eubacteriumoxidoreducensgroup	Weighted median	6	0.122963	0.216216	0.569555	-0.300819	0.546746	1.13084	0.740212	1.72762
perianal abscess	Eubacteriumoxidoreducensgroup	Inverse variance weighted	6	0.0434557	0.181667	0.810946	-0.312611	0.399523	1.04441	0.731534	1.49111
perianal abscess	Eubacteriumoxidoreducensgroup	Simple mode	6	0.169981	0.298034	0.59312	-0.414166	0.754127	1.18528	0.660891	2.12576
perianal abscess	Eubacteriumoxidoreducensgroup	Weighted mode	6	0.162284	0.310044	0.623041	-0.445402	0.76997	1.17619	0.640567	2.1597
perianal abscess	RikenellaceaeRC9gutgroup	MR Egger	12	-0.03658	0.659781	0.956878	-1.32975	1.25659	0.964081	0.264543	3.51342
perianal abscess	RikenellaceaeRC9gutgroup	Weighted median	12	-0.0969289	0.136256	0.476854	-0.363991	0.170133	0.907621	0.694897	1.18546
perianal abscess	RikenellaceaeRC9gutgroup	Inverse variance weighted	12	-0.0610796	0.102779	0.552326	-0.262527	0.140368	0.940748	0.769106	1.1507
perianal abscess	RikenellaceaeRC9gutgroup	Simple mode	12	-0.0997587	0.235957	0.6806	-0.562234	0.362717	0.905056	0.569934	1.43723
perianal abscess	RikenellaceaeRC9gutgroup	Weighted mode	12	-0.107119	0.247134	0.673068	-0.591502	0.377264	0.898418	0.553495	1.45829
perianal abscess	ChristensenellaceaeR.7group	MR Egger	9	-0.0881641	1.31466	0.948407	-2.6649	2.48857	0.915611	0.0696065	12.044
perianal abscess	ChristensenellaceaeR.7group	Weighted median	9	-0.153546	0.390257	0.693987	-0.918449	0.611357	0.857661	0.399137	1.84293
perianal abscess	ChristensenellaceaeR.7group	Inverse variance weighted	9	-0.101742	0.337115	0.762804	-0.762488	0.559005	0.903263	0.466504	1.74893
perianal abscess	ChristensenellaceaeR.7group	Simple mode	9	-0.104536	0.636356	0.873591	-1.35179	1.14272	0.900742	0.258776	3.13529
perianal abscess	ChristensenellaceaeR.7group	Weighted mode	9	-0.175404	0.571507	0.766745	-1.29556	0.94475	0.839118	0.273745	2.57217
perianal abscess	Slackia	MR Egger	9	1.40903	0.792359	0.118593	-0.14399	2.96206	4.092	0.865897	19.3377
perianal abscess	Slackia	Weighted median	9	0.105959	0.220754	0.631236	-0.326719	0.538638	1.11178	0.721286	1.71367
perianal abscess	Slackia	Inverse variance weighted	9	-0.0102239	0.193509	0.957864	-0.389501	0.369053	0.989828	0.677395	1.44636
perianal abscess	Slackia	Simple mode	9	0.238865	0.306851	0.458713	-0.362563	0.840293	1.26981	0.69589	2.31705
perianal abscess	Slackia	Weighted mode	9	0.20238	0.305631	0.526473	-0.396656	0.801416	1.22431	0.672565	2.22869
perianal abscess	Ruminococcus1	MR Egger	13	-0.272011	0.534675	0.620982	-1.31997	0.775951	0.761846	0.267142	2.17266
perianal abscess	Ruminococcus1	Weighted median	13	-0.105917	0.260224	0.683991	-0.615955	0.404121	0.899499	0.540125	1.49799
perianal abscess	Ruminococcus1	Inverse variance weighted	13	-0.22668	0.193623	0.241708	-0.60618	0.152821	0.797176	0.54543	1.16512
perianal abscess	Ruminococcus1	Simple mode	13	-0.180543	0.415404	0.671551	-0.994735	0.633649	0.834817	0.369821	1.88447
perianal abscess	Ruminococcus1	Weighted mode	13	-0.180543	0.383681	0.646397	-0.932558	0.571473	0.834817	0.393546	1.77087
perianal abscess	Eubacteriumbrachygroup	MR Egger	11	0.535858	0.433129	0.247327	-0.313074	1.38479	1.70891	0.731196	3.99399
perianal abscess	Eubacteriumbrachygroup	Weighted median	11	0.298988	0.161622	0.0643252	-0.0177915	0.615767	1.34849	0.982366	1.85108
perianal abscess	Eubacteriumbrachygroup	Inverse variance weighted	11	0.344344	0.118998	0.00380729	0.111108	0.577579	1.41106	1.11752	1.78172
perianal abscess	Eubacteriumbrachygroup	Simple mode	11	0.317495	0.28332	0.288639	-0.237813	0.872802	1.37368	0.78835	2.39361
perianal abscess	Eubacteriumbrachygroup	Weighted mode	11	0.291401	0.273524	0.31176	-0.244706	0.827508	1.3383	0.782935	2.28761
perianal abscess	RuminococcaceaeUCG004	MR Egger	12	-0.927923	0.982993	0.367429	-2.85459	0.998744	0.395374	0.0575795	2.71487
perianal abscess	RuminococcaceaeUCG004	Weighted median	12	0.0566375	0.229293	0.804901	-0.392777	0.506052	1.05827	0.675179	1.65873
perianal abscess	RuminococcaceaeUCG004	Inverse variance weighted	12	0.16943	0.170683	0.320877	-0.165109	0.503969	1.18463	0.847801	1.65528
perianal abscess	RuminococcaceaeUCG004	Simple mode	12	-0.201806	0.412299	0.634126	-1.00991	0.606299	0.817253	0.364251	1.83363
perianal abscess	RuminococcaceaeUCG004	Weighted mode	12	-0.229403	0.425259	0.600329	-1.06291	0.604103	0.795008	0.345449	1.82961
perianal abscess	Clostridiumsensustricto1	MR Egger	9	1.28908	0.710235	0.112389	-0.102986	2.68114	3.62943	0.90214	14.6017
perianal abscess	Clostridiumsensustricto1	Weighted median	9	0.222005	0.321698	0.49013	-0.408524	0.852534	1.24858	0.66463	2.34558
perianal abscess	Clostridiumsensustricto1	Inverse variance weighted	9	0.323086	0.294216	0.27215	-0.253577	0.899749	1.38138	0.77602	2.45899
perianal abscess	Clostridiumsensustricto1	Simple mode	9	0.0227785	0.440952	0.960068	-0.841488	0.887045	1.02304	0.431069	2.42794
perianal abscess	Clostridiumsensustricto1	Weighted mode	9	0.0227785	0.436292	0.959642	-0.832353	0.87791	1.02304	0.435024	2.40587
perianal abscess	Subdoligranulum	MR Egger	13	0.305854	0.554251	0.592097	-0.780478	1.39219	1.35778	0.458187	4.02364
perianal abscess	Subdoligranulum	Weighted median	13	-0.148926	0.268966	0.579785	-0.676099	0.378247	0.861633	0.508597	1.45972
perianal abscess	Subdoligranulum	Inverse variance weighted	13	-0.0245494	0.205606	0.904958	-0.427538	0.378439	0.975749	0.652113	1.46
perianal abscess	Subdoligranulum	Simple mode	13	-0.271436	0.457147	0.563697	-1.16745	0.624573	0.762284	0.311161	1.86745
perianal abscess	Subdoligranulum	Weighted mode	13	-0.191743	0.399785	0.640125	-0.975322	0.591837	0.825519	0.377071	1.80731
perianal abscess	RuminococcaceaeUCG009	MR Egger	14	-0.13309	0.623924	0.834665	-1.35598	1.0898	0.875386	0.257694	2.97368
perianal abscess	RuminococcaceaeUCG009	Weighted median	14	0.0465105	0.193289	0.809845	-0.332337	0.425358	1.04761	0.717246	1.53014
perianal abscess	RuminococcaceaeUCG009	Inverse variance weighted	14	0.19272	0.156873	0.219256	-0.114751	0.500191	1.21254	0.891588	1.64904
perianal abscess	RuminococcaceaeUCG009	Simple mode	14	-0.0667633	0.331411	0.843464	-0.716329	0.582803	0.935417	0.488542	1.79105
perianal abscess	RuminococcaceaeUCG009	Weighted mode	14	-0.0420665	0.299459	0.890438	-0.629007	0.544874	0.958806	0.533121	1.72439
perianal abscess	Eubacteriumfissicatenagroup	MR Egger	9	-0.538419	0.683661	0.456792	-1.8784	0.801557	0.58367	0.152835	2.22901
perianal abscess	Eubacteriumfissicatenagroup	Weighted median	9	-0.0745674	0.175571	0.671045	-0.418686	0.269552	0.928145	0.65791	1.30938
perianal abscess	Eubacteriumfissicatenagroup	Inverse variance weighted	9	-0.112699	0.131956	0.393069	-0.371333	0.145935	0.89342	0.689815	1.15712
perianal abscess	Eubacteriumfissicatenagroup	Simple mode	9	0.0130972	0.264257	0.961686	-0.504847	0.531041	1.01318	0.603598	1.7007
perianal abscess	Eubacteriumfissicatenagroup	Weighted mode	9	-0.0247086	0.264119	0.927766	-0.542381	0.492964	0.975594	0.581362	1.63716
perianal abscess	Escherichia.Shigella	MR Egger	15	-0.0995935	0.574444	0.865028	-1.2255	1.02632	0.905205	0.29361	2.79077
perianal abscess	Escherichia.Shigella	Weighted median	15	-0.146032	0.237244	0.538203	-0.611031	0.318967	0.86413	0.542791	1.37571
perianal abscess	Escherichia.Shigella	Inverse variance weighted	15	-0.0202026	0.180312	0.91079	-0.373614	0.333208	0.98	0.688243	1.39544
perianal abscess	Escherichia.Shigella	Simple mode	15	-0.0765696	0.426225	0.860005	-0.91197	0.758831	0.926288	0.401732	2.13578
perianal abscess	Escherichia.Shigella	Weighted mode	15	-0.0917995	0.384392	0.814708	-0.845208	0.661609	0.912288	0.429468	1.93791
perianal abscess	Anaerofilum	MR Egger	12	0.340258	0.714872	0.644323	-1.06089	1.74141	1.40531	0.346147	5.70536
perianal abscess	Anaerofilum	Weighted median	12	0.108164	0.184332	0.557344	-0.253126	0.469454	1.11423	0.77637	1.59912
perianal abscess	Anaerofilum	Inverse variance weighted	12	-0.00719801	0.149346	0.961559	-0.299917	0.285521	0.992828	0.74088	1.33045
perianal abscess	Anaerofilum	Simple mode	12	0.201838	0.33475	0.558767	-0.454272	0.857948	1.22365	0.63491	2.35832
perianal abscess	Anaerofilum	Weighted mode	12	0.227456	0.296687	0.459425	-0.35405	0.808963	1.2554	0.70184	2.24558
perianal abscess	Roseburia	MR Egger	15	0.384928	0.580695	0.518992	-0.753235	1.52309	1.46951	0.470841	4.58638
perianal abscess	Roseburia	Weighted median	15	0.295731	0.279681	0.290335	-0.252444	0.843905	1.34411	0.7769	2.32543
perianal abscess	Roseburia	Inverse variance weighted	15	0.105348	0.203155	0.604066	-0.292834	0.503531	1.1111	0.746146	1.65455
perianal abscess	Roseburia	Simple mode	15	0.309321	0.527983	0.567299	-0.725527	1.34417	1.3625	0.48407	3.835
perianal abscess	Roseburia	Weighted mode	15	0.319193	0.45357	0.493137	-0.569804	1.20819	1.37602	0.565636	3.34742
perianal abscess	RuminococcaceaeUCG003	MR Egger	14	0.364663	0.618298	0.566274	-0.847201	1.57653	1.44003	0.428613	4.83812
perianal abscess	RuminococcaceaeUCG003	Weighted median	14	-0.497287	0.258313	0.0542128	-1.00358	0.00900669	0.608178	0.366565	1.00905
perianal abscess	RuminococcaceaeUCG003	Inverse variance weighted	14	-0.494194	0.184296	0.00732886	-0.855415	-0.132973	0.610062	0.425107	0.875488
perianal abscess	RuminococcaceaeUCG003	Simple mode	14	-0.384431	0.368491	0.315842	-1.10667	0.337812	0.680838	0.330657	1.40188
perianal abscess	RuminococcaceaeUCG003	Weighted mode	14	-0.418051	0.368757	0.277406	-1.14082	0.304714	0.658329	0.319558	1.35624
perianal abscess	Flavonifractor	MR Egger	8	0.679848	1.00354	0.523368	-1.28708	2.64678	1.97358	0.276075	14.1085
perianal abscess	Flavonifractor	Weighted median	8	0.239367	0.309785	0.439707	-0.367811	0.846545	1.27044	0.692248	2.33158
perianal abscess	Flavonifractor	Inverse variance weighted	8	0.351843	0.259481	0.175115	-0.15674	0.860427	1.42169	0.854927	2.36417
perianal abscess	Flavonifractor	Simple mode	8	0.222587	0.573252	0.709341	-0.900987	1.34616	1.2493	0.406168	3.84265
perianal abscess	Flavonifractor	Weighted mode	8	0.354707	0.532421	0.526612	-0.688838	1.39825	1.42576	0.502159	4.04812
perianal abscess	Lachnospira	MR Egger	7	2.61317	1.94597	0.237051	-1.20093	6.42727	13.6422	0.300913	618.484
perianal abscess	Lachnospira	Weighted median	7	0.41526	0.393608	0.291421	-0.356212	1.18673	1.51476	0.700324	3.27636
perianal abscess	Lachnospira	Inverse variance weighted	7	0.385562	0.368201	0.29503	-0.336112	1.10724	1.47044	0.714543	3.02598
perianal abscess	Lachnospira	Simple mode	7	0.436341	0.543292	0.452525	-0.628511	1.50119	1.54704	0.533386	4.48704
perianal abscess	Lachnospira	Weighted mode	7	0.436341	0.521837	0.435092	-0.58646	1.45914	1.54704	0.556293	4.30227
perianal abscess	Eubacteriumxylanophilumgroup	MR Egger	11	0.164094	0.606121	0.792707	-1.0239	1.35209	1.17832	0.35919	3.8655
perianal abscess	Eubacteriumxylanophilumgroup	Weighted median	11	0.181241	0.256134	0.479191	-0.320781	0.683263	1.1987	0.725582	1.98033
perianal abscess	Eubacteriumxylanophilumgroup	Inverse variance weighted	11	0.105063	0.193338	0.586844	-0.27388	0.484005	1.11078	0.760424	1.62256
perianal abscess	Eubacteriumxylanophilumgroup	Simple mode	11	-0.311865	0.47002	0.522002	-1.2331	0.609374	0.73208	0.291387	1.83928
perianal abscess	Eubacteriumxylanophilumgroup	Weighted mode	11	0.434606	0.419952	0.325096	-0.3885	1.25771	1.54435	0.678073	3.51737
perianal abscess	Erysipelatoclostridium	MR Egger	16	-0.762237	0.592527	0.219165	-1.92359	0.399116	0.466621	0.146082	1.49051
perianal abscess	Erysipelatoclostridium	Weighted median	16	-0.337198	0.200644	0.0928453	-0.73046	0.0560648	0.713768	0.481687	1.05767
perianal abscess	Erysipelatoclostridium	Inverse variance weighted	16	-0.385748	0.14695	0.00866437	-0.673771	-0.0977251	0.679942	0.509783	0.906898
perianal abscess	Erysipelatoclostridium	Simple mode	16	-0.392257	0.334686	0.259471	-1.04824	0.263728	0.675531	0.350553	1.30177
perianal abscess	Erysipelatoclostridium	Weighted mode	16	-0.41966	0.320453	0.210041	-1.04775	0.208427	0.65727	0.350727	1.23174
perianal abscess	Holdemanella	MR Egger	14	-0.0143489	0.406301	0.972408	-0.810699	0.782001	0.985754	0.444547	2.18584
perianal abscess	Holdemanella	Weighted median	14	0.115458	0.178519	0.51779	-0.234439	0.465355	1.12239	0.791015	1.59258
perianal abscess	Holdemanella	Inverse variance weighted	14	-0.0628664	0.128779	0.625428	-0.315274	0.189541	0.939069	0.729589	1.20869
perianal abscess	Holdemanella	Simple mode	14	0.196686	0.296726	0.519003	-0.384896	0.778269	1.21736	0.680521	2.1777
perianal abscess	Holdemanella	Weighted mode	14	0.180958	0.279576	0.528729	-0.367011	0.728928	1.19836	0.692802	2.07286
perianal abscess	Eubacteriumnodatumgroup	MR Egger	11	-0.52038	0.479529	0.306048	-1.46026	0.419496	0.594294	0.232177	1.52119
perianal abscess	Eubacteriumnodatumgroup	Weighted median	11	-0.00167305	0.142528	0.990634	-0.281029	0.277683	0.998328	0.755007	1.32007
perianal abscess	Eubacteriumnodatumgroup	Inverse variance weighted	11	0.0100775	0.107668	0.925428	-0.200951	0.221106	1.01013	0.817952	1.24746
perianal abscess	Eubacteriumnodatumgroup	Simple mode	11	0.00919249	0.219061	0.967354	-0.420167	0.438552	1.00923	0.656937	1.55046
perianal abscess	Eubacteriumnodatumgroup	Weighted mode	11	0.0278017	0.234263	0.907881	-0.431353	0.486957	1.02819	0.649629	1.62736
perianal abscess	Bilophila	MR Egger	15	-0.941026	0.832809	0.278919	-2.57333	0.69128	0.390227	0.076281	1.99627
perianal abscess	Bilophila	Weighted median	15	0.0725157	0.262386	0.782264	-0.441761	0.586792	1.07521	0.642903	1.79821
perianal abscess	Bilophila	Inverse variance weighted	15	-0.123655	0.199532	0.535441	-0.514738	0.267429	0.883685	0.597657	1.3066
perianal abscess	Bilophila	Simple mode	15	0.209775	0.483863	0.671227	-0.738596	1.15815	1.2334	0.477784	3.18402
perianal abscess	Bilophila	Weighted mode	15	0.158049	0.468553	0.740885	-0.760316	1.07641	1.17122	0.467519	2.93414
perianal abscess	Sutterella	MR Egger	12	0.604777	1.07942	0.587621	-1.51089	2.72045	1.83084	0.220713	15.1871
perianal abscess	Sutterella	Weighted median	12	-0.0863657	0.287147	0.763589	-0.649174	0.476443	0.917259	0.522477	1.61034
perianal abscess	Sutterella	Inverse variance weighted	12	-0.122453	0.243342	0.614814	-0.599403	0.354497	0.884748	0.549139	1.42546
perianal abscess	Sutterella	Simple mode	12	-0.136929	0.513758	0.794766	-1.1439	0.870038	0.872032	0.318576	2.387
perianal abscess	Sutterella	Weighted mode	12	-0.0558294	0.428248	0.89863	-0.895196	0.783537	0.9457	0.408527	2.1892
perianal abscess	Allisonella	MR Egger	9	1.30471	0.770063	0.134036	-0.204611	2.81404	3.68663	0.814964	16.6771
perianal abscess	Allisonella	Weighted median	9	0.194321	0.161311	0.228344	-0.121849	0.510491	1.21449	0.885282	1.66611
perianal abscess	Allisonella	Inverse variance weighted	9	0.0962589	0.128576	0.454065	-0.15575	0.348267	1.10104	0.855773	1.41661
perianal abscess	Allisonella	Simple mode	9	0.271039	0.222854	0.258566	-0.165754	0.707832	1.31133	0.847254	2.02959
perianal abscess	Allisonella	Weighted mode	9	0.250957	0.227653	0.302358	-0.195243	0.697157	1.28525	0.822635	2.00804
perianal abscess	Senegalimassilia	MR Egger	6	-0.000862905	0.939657	0.999311	-1.84259	1.84087	0.999137	0.158406	6.30199
perianal abscess	Senegalimassilia	Weighted median	6	-0.0265975	0.272889	0.922356	-0.56146	0.508265	0.973753	0.570376	1.6624
perianal abscess	Senegalimassilia	Inverse variance weighted	6	-0.0750887	0.219345	0.732102	-0.505006	0.354828	0.927661	0.603502	1.42594
perianal abscess	Senegalimassilia	Simple mode	6	0.0882999	0.339955	0.80542	-0.578011	0.754611	1.09232	0.561013	2.12678
perianal abscess	Senegalimassilia	Weighted mode	6	0.0863413	0.361883	0.820894	-0.622948	0.795631	1.09018	0.536361	2.21584
perianal abscess	Intestinibacter	MR Egger	15	0.779821	0.547656	0.178026	-0.293584	1.85323	2.18108	0.745586	6.38038
perianal abscess	Intestinibacter	Weighted median	15	0.0306159	0.231863	0.89495	-0.423835	0.485067	1.03109	0.654532	1.62428
perianal abscess	Intestinibacter	Inverse variance weighted	15	0.0143158	0.168349	0.932232	-0.315649	0.34428	1.01442	0.729316	1.41097
perianal abscess	Intestinibacter	Simple mode	15	-0.0851402	0.425471	0.844273	-0.919063	0.748782	0.918383	0.398893	2.11442
perianal abscess	Intestinibacter	Weighted mode	15	-0.00935086	0.386398	0.981035	-0.76669	0.747989	0.990693	0.464548	2.11275
perianal abscess	Anaerostipes	MR Egger	15	-0.427122	0.613304	0.498424	-1.6292	0.774953	0.652384	0.196087	2.17049
perianal abscess	Anaerostipes	Weighted median	15	0.0284456	0.284144	0.920257	-0.528477	0.585368	1.02885	0.589502	1.79565
perianal abscess	Anaerostipes	Inverse variance weighted	15	0.0454529	0.205194	0.824694	-0.356727	0.447633	1.0465	0.699963	1.5646
perianal abscess	Anaerostipes	Simple mode	15	0.0720877	0.505371	0.888605	-0.918439	1.06261	1.07475	0.399142	2.89393
perianal abscess	Anaerostipes	Weighted mode	15	0.0486578	0.524295	0.927373	-0.97896	1.07628	1.04986	0.375702	2.93373
perianal abscess	Methanobrevibacter	MR Egger	8	-0.154018	0.554992	0.7907	-1.2418	0.933767	0.857257	0.288863	2.54408
perianal abscess	Methanobrevibacter	Weighted median	8	0.114098	0.189195	0.546461	-0.256724	0.48492	1.12086	0.773582	1.62405
perianal abscess	Methanobrevibacter	Inverse variance weighted	8	0.0619811	0.139527	0.656881	-0.211492	0.335454	1.06394	0.809376	1.39857
perianal abscess	Methanobrevibacter	Simple mode	8	0.183899	0.294798	0.552527	-0.393905	0.761702	1.20189	0.674418	2.14192
perianal abscess	Methanobrevibacter	Weighted mode	8	0.22867	0.273713	0.431059	-0.307807	0.765148	1.25693	0.735057	2.14931
perianal abscess	Coprobacter	MR Egger	13	0.451331	0.457496	0.345078	-0.445361	1.34802	1.5704	0.640593	3.84981
perianal abscess	Coprobacter	Weighted median	13	0.244146	0.195346	0.211368	-0.138732	0.627025	1.27653	0.870461	1.87203
perianal abscess	Coprobacter	Inverse variance weighted	13	0.0711458	0.144332	0.622061	-0.211745	0.354037	1.07374	0.809171	1.42481
perianal abscess	Coprobacter	Simple mode	13	-0.401698	0.358429	0.284336	-1.10422	0.300823	0.669183	0.33147	1.35097
perianal abscess	Coprobacter	Weighted mode	13	0.314055	0.333161	0.36445	-0.338941	0.967052	1.36897	0.712525	2.63018
perianal abscess	Haemophilus	MR Egger	13	0.173615	0.352007	0.631559	-0.516318	0.863549	1.1896	0.596714	2.37156
perianal abscess	Haemophilus	Weighted median	13	-0.0017553	0.193143	0.992749	-0.380316	0.376806	0.998246	0.683645	1.45762
perianal abscess	Haemophilus	Inverse variance weighted	13	-0.025437	0.144013	0.859799	-0.307703	0.256829	0.974884	0.735133	1.29282
perianal abscess	Haemophilus	Simple mode	13	0.224601	0.322071	0.498863	-0.406658	0.855859	1.25182	0.665872	2.35339
perianal abscess	Haemophilus	Weighted mode	13	0.120686	0.265534	0.657579	-0.39976	0.641132	1.12827	0.670481	1.89863
perianal abscess	Blautia	MR Egger	12	0.807812	0.602028	0.209328	-0.372163	1.98779	2.24299	0.689242	7.29936
perianal abscess	Blautia	Weighted median	12	0.136987	0.33589	0.683396	-0.521357	0.795332	1.14681	0.593714	2.21518
perianal abscess	Blautia	Inverse variance weighted	12	0.0178511	0.246099	0.942175	-0.464503	0.500205	1.01801	0.628447	1.64906
perianal abscess	Blautia	Simple mode	12	0.50772	0.673127	0.466527	-0.811609	1.82705	1.6615	0.444143	6.21552
perianal abscess	Blautia	Weighted mode	12	0.581774	0.632553	0.377445	-0.65803	1.82158	1.78921	0.51787	6.18161
perianal abscess	Gordonibacter	MR Egger	12	0.324289	0.398406	0.434618	-0.456587	1.10517	1.38305	0.633442	3.01973
perianal abscess	Gordonibacter	Weighted median	12	0.0732629	0.135792	0.589526	-0.192889	0.339415	1.07601	0.824573	1.40413
perianal abscess	Gordonibacter	Inverse variance weighted	12	0.091645	0.106143	0.387911	-0.116395	0.299685	1.09598	0.890124	1.34943
perianal abscess	Gordonibacter	Simple mode	12	0.0489369	0.246427	0.846209	-0.434059	0.531933	1.05015	0.647874	1.70222
perianal abscess	Gordonibacter	Weighted mode	12	0.0528283	0.225222	0.818859	-0.388608	0.494264	1.05425	0.678	1.63929
perianal abscess	Bifidobacterium	MR Egger	14	-0.637825	0.460647	0.191372	-1.54069	0.265044	0.528441	0.214232	1.30349
perianal abscess	Bifidobacterium	Weighted median	14	0.404839	0.253959	0.110912	-0.0929215	0.902599	1.49906	0.911265	2.466
perianal abscess	Bifidobacterium	Inverse variance weighted	14	0.0764806	0.189144	0.685954	-0.294241	0.447202	1.07948	0.745097	1.56393
perianal abscess	Bifidobacterium	Simple mode	14	0.384822	0.481729	0.438738	-0.559368	1.32901	1.46935	0.57157	3.77731
perianal abscess	Bifidobacterium	Weighted mode	14	0.3756	0.35493	0.309216	-0.320063	1.07126	1.45586	0.726103	2.91907
perianal abscess	LachnospiraceaeND3007group	MR Egger	3	-8.96119	11.0748	0.566911	-30.6678	12.7454	0.000128294	4.79881e-14	342988
perianal abscess	LachnospiraceaeND3007group	Weighted median	3	-0.930557	0.597584	0.119423	-2.10182	0.240708	0.394334	0.122234	1.27215
perianal abscess	LachnospiraceaeND3007group	Inverse variance weighted	3	-0.514234	0.585611	0.379882	-1.66203	0.633564	0.597959	0.189753	1.88431
perianal abscess	LachnospiraceaeND3007group	Simple mode	3	-1.13064	0.780457	0.284431	-2.66033	0.39906	0.322828	0.0699251	1.49042
perianal abscess	LachnospiraceaeND3007group	Weighted mode	3	-1.13064	0.829729	0.306142	-2.7569	0.495634	0.322828	0.063488	1.64154
perianal abscess	Lactococcus	MR Egger	11	0.04795	0.584097	0.93637	-1.09688	1.19278	1.04912	0.333911	3.29623
perianal abscess	Lactococcus	Weighted median	11	-0.0680164	0.153526	0.657745	-0.368927	0.232895	0.934245	0.691476	1.26225
perianal abscess	Lactococcus	Inverse variance weighted	11	-0.00165536	0.116938	0.988706	-0.230855	0.227544	0.998346	0.793855	1.25551
perianal abscess	Lactococcus	Simple mode	11	-0.199281	0.246423	0.437508	-0.682271	0.283709	0.81932	0.505468	1.32805
perianal abscess	Lactococcus	Weighted mode	11	-0.177626	0.238129	0.472883	-0.644358	0.289106	0.837256	0.525	1.33523
perianal abscess	Butyricicoccus	MR Egger	9	0.346831	0.476822	0.4906	-0.587741	1.2814	1.41458	0.555581	3.60169
perianal abscess	Butyricicoccus	Weighted median	9	-0.0236059	0.326251	0.942319	-0.663058	0.615846	0.976671	0.515273	1.85122
perianal abscess	Butyricicoccus	Inverse variance weighted	9	-0.0524914	0.236967	0.824693	-0.516947	0.411964	0.948862	0.596339	1.50978
perianal abscess	Butyricicoccus	Simple mode	9	0.237968	0.502283	0.648323	-0.746508	1.22244	1.26867	0.474019	3.39547
perianal abscess	Butyricicoccus	Weighted mode	9	0.14764	0.412572	0.729711	-0.661	0.956281	1.1591	0.516335	2.602
perianal abscess	Oscillibacter	MR Egger	16	-0.199726	0.514098	0.703491	-1.20736	0.807907	0.818955	0.298986	2.24321
perianal abscess	Oscillibacter	Weighted median	16	-0.04146	0.198206	0.83431	-0.429943	0.347023	0.959388	0.650546	1.41485
perianal abscess	Oscillibacter	Inverse variance weighted	16	-0.00869531	0.143476	0.951674	-0.289908	0.272518	0.991342	0.748332	1.31327
perianal abscess	Oscillibacter	Simple mode	16	-0.200654	0.389983	0.614386	-0.965021	0.563713	0.818196	0.380975	1.75719
perianal abscess	Oscillibacter	Weighted mode	16	-0.223705	0.402605	0.586647	-1.01281	0.5654	0.799551	0.363197	1.76015
perianal abscess	Phascolarctobacterium	MR Egger	10	0.0516002	0.88681	0.955027	-1.68655	1.78975	1.05295	0.185158	5.98795
perianal abscess	Phascolarctobacterium	Weighted median	10	-0.165553	0.287933	0.565311	-0.729901	0.398795	0.847425	0.481957	1.49003
perianal abscess	Phascolarctobacterium	Inverse variance weighted	10	-0.141187	0.21507	0.511522	-0.562724	0.28035	0.868327	0.569655	1.32359
perianal abscess	Phascolarctobacterium	Simple mode	10	-0.62892	0.518581	0.256089	-1.64534	0.387499	0.533167	0.192947	1.47329
perianal abscess	Phascolarctobacterium	Weighted mode	10	-0.677176	0.526991	0.23088	-1.71008	0.355725	0.50805	0.180852	1.42722
perianal abscess	Collinsella	MR Egger	11	-1.0288	0.948632	0.306336	-2.88812	0.830521	0.357436	0.055681	2.29451
perianal abscess	Collinsella	Weighted median	11	-0.137006	0.320406	0.668941	-0.765003	0.49099	0.871965	0.465333	1.63393
perianal abscess	Collinsella	Inverse variance weighted	11	0.195551	0.238138	0.411551	-0.2712	0.662302	1.21598	0.762464	1.93925
perianal abscess	Collinsella	Simple mode	11	-0.221836	0.522388	0.680079	-1.24572	0.802045	0.801047	0.287735	2.2301
perianal abscess	Collinsella	Weighted mode	11	-0.206512	0.488573	0.68147	-1.16412	0.75109	0.813416	0.312199	2.11931
perianal abscess	Marvinbryantia	MR Egger	10	-0.294293	0.845969	0.736909	-1.95239	1.36381	0.745058	0.141934	3.91105
perianal abscess	Marvinbryantia	Weighted median	10	-0.288564	0.288646	0.317449	-0.854311	0.277183	0.749339	0.425576	1.31941
perianal abscess	Marvinbryantia	Inverse variance weighted	10	-0.16069	0.215925	0.45676	-0.583903	0.262523	0.851556	0.557717	1.30021
perianal abscess	Marvinbryantia	Simple mode	10	-0.482033	0.474395	0.336118	-1.41185	0.447781	0.617527	0.243693	1.56484
perianal abscess	Marvinbryantia	Weighted mode	10	-0.490266	0.413286	0.265889	-1.30031	0.319774	0.612463	0.272448	1.37682
perianal abscess	FamilyXIIIUCG001	MR Egger	10	-0.162642	0.681844	0.817464	-1.49906	1.17377	0.849895	0.223341	3.23417
perianal abscess	FamilyXIIIUCG001	Weighted median	10	-0.101683	0.265681	0.701924	-0.622419	0.419053	0.903316	0.536645	1.52052
perianal abscess	FamilyXIIIUCG001	Inverse variance weighted	10	-0.118065	0.210882	0.575574	-0.531393	0.295264	0.888639	0.587786	1.34348
perianal abscess	FamilyXIIIUCG001	Simple mode	10	-0.177278	0.394881	0.664089	-0.951244	0.596688	0.837547	0.38626	1.81609
perianal abscess	FamilyXIIIUCG001	Weighted mode	10	-0.133484	0.362595	0.721282	-0.84417	0.577202	0.875041	0.429914	1.78105
perianal abscess	Eubacteriumrectalegroup	MR Egger	12	-1.23814	0.607674	0.0689344	-2.42918	-0.0470978	0.289923	0.0881091	0.953994
perianal abscess	Eubacteriumrectalegroup	Weighted median	12	0.440735	0.319119	0.167248	-0.184738	1.06621	1.55385	0.831322	2.90434
perianal abscess	Eubacteriumrectalegroup	Inverse variance weighted	12	0.204443	0.275266	0.457657	-0.335078	0.743964	1.22684	0.715282	2.10426
perianal abscess	Eubacteriumrectalegroup	Simple mode	12	0.773993	0.566631	0.19923	-0.336605	1.88459	2.16841	0.714191	6.58366
perianal abscess	Eubacteriumrectalegroup	Weighted mode	12	0.751423	0.708815	0.311816	-0.637854	2.1407	2.12002	0.528425	8.5054
perianal abscess	Ruminococcustorquesgroup	MR Egger	11	-0.211773	1.18239	0.861822	-2.52926	2.10571	0.809148	0.0797181	8.21295
perianal abscess	Ruminococcustorquesgroup	Weighted median	11	0.234643	0.370438	0.526459	-0.491415	0.960701	1.26446	0.61176	2.61353
perianal abscess	Ruminococcustorquesgroup	Inverse variance weighted	11	0.316437	0.314675	0.314608	-0.300325	0.9332	1.37223	0.740577	2.54263
perianal abscess	Ruminococcustorquesgroup	Simple mode	11	1.10258	0.74454	0.169443	-0.35672	2.56188	3.01192	0.699969	12.9601
perianal abscess	Ruminococcustorquesgroup	Weighted mode	11	-0.209672	0.756795	0.787382	-1.69299	1.27365	0.81085	0.183969	3.57386
perianal abscess	Eubacteriumruminantiumgroup	MR Egger	19	-0.192447	0.377129	0.616406	-0.93162	0.546726	0.824938	0.393915	1.72759
perianal abscess	Eubacteriumruminantiumgroup	Weighted median	19	-0.119334	0.16215	0.461763	-0.437148	0.198481	0.887511	0.645876	1.21955
perianal abscess	Eubacteriumruminantiumgroup	Inverse variance weighted	19	-0.0014791	0.114571	0.9897	-0.226037	0.223079	0.998522	0.797688	1.24992
perianal abscess	Eubacteriumruminantiumgroup	Simple mode	19	-0.180843	0.305924	0.561779	-0.780453	0.418767	0.834566	0.458198	1.52009
perianal abscess	Eubacteriumruminantiumgroup	Weighted mode	19	-0.175364	0.286649	0.548337	-0.737196	0.386467	0.839151	0.478454	1.47177
perianal abscess	Prevotella7	MR Egger	12	0.720761	0.76033	0.365496	-0.769486	2.21101	2.056	0.463251	9.12491
perianal abscess	Prevotella7	Weighted median	12	0.0646313	0.140415	0.64531	-0.210582	0.339845	1.06677	0.810112	1.40473
perianal abscess	Prevotella7	Inverse variance weighted	12	0.0436043	0.124273	0.725683	-0.199971	0.28718	1.04457	0.818754	1.33266
perianal abscess	Prevotella7	Simple mode	12	0.081357	0.220851	0.719582	-0.351512	0.514226	1.08476	0.703624	1.67234
perianal abscess	Prevotella7	Weighted mode	12	0.08669	0.21036	0.68818	-0.325615	0.498995	1.09056	0.722083	1.64707
perianal abscess	RuminococcaceaeUCG010	MR Egger	8	0.359334	0.703336	0.627669	-1.0192	1.73787	1.43238	0.360882	5.68524
perianal abscess	RuminococcaceaeUCG010	Weighted median	8	0.119655	0.29665	0.686688	-0.461779	0.701089	1.12711	0.630161	2.01595
perianal abscess	RuminococcaceaeUCG010	Inverse variance weighted	8	-0.0799902	0.22932	0.727228	-0.529457	0.369477	0.923125	0.588925	1.44698
perianal abscess	RuminococcaceaeUCG010	Simple mode	8	0.0850472	0.462452	0.859302	-0.821358	0.991453	1.08877	0.439834	2.69515
perianal abscess	RuminococcaceaeUCG010	Weighted mode	8	0.134947	0.374838	0.729454	-0.599736	0.869629	1.14448	0.548957	2.38603
perianal abscess	DefluviitaleaceaeUCG011	MR Egger	10	-0.0380335	0.68579	0.957133	-1.38218	1.30611	0.962681	0.25103	3.6918
perianal abscess	DefluviitaleaceaeUCG011	Weighted median	10	-0.012769	0.214057	0.952433	-0.432322	0.406784	0.987312	0.649001	1.50198
perianal abscess	DefluviitaleaceaeUCG011	Inverse variance weighted	10	-0.0304687	0.180737	0.866126	-0.384713	0.323776	0.969991	0.680646	1.38234
perianal abscess	DefluviitaleaceaeUCG011	Simple mode	10	0.0185894	0.31576	0.954341	-0.600301	0.63748	1.01876	0.548646	1.89171
perianal abscess	DefluviitaleaceaeUCG011	Weighted mode	10	0.0720953	0.304046	0.817873	-0.523834	0.668025	1.07476	0.592245	1.95038
perianal abscess	RuminococcaceaeUCG005	MR Egger	17	-0.00922147	0.465071	0.984442	-0.92076	0.902317	0.990821	0.398216	2.46531
perianal abscess	RuminococcaceaeUCG005	Weighted median	17	-0.027834	0.234538	0.905532	-0.487529	0.431861	0.97255	0.614142	1.54012
perianal abscess	RuminococcaceaeUCG005	Inverse variance weighted	17	-0.0771956	0.167953	0.645784	-0.406383	0.251992	0.925709	0.666055	1.28659
perianal abscess	RuminococcaceaeUCG005	Simple mode	17	0.154393	0.407506	0.709763	-0.644319	0.953104	1.16695	0.52502	2.59375
perianal abscess	RuminococcaceaeUCG005	Weighted mode	17	-0.00684951	0.350195	0.984637	-0.693232	0.679533	0.993174	0.499958	1.97296
perianal abscess	RuminococcaceaeUCG011	MR Egger	8	-0.31152	0.620978	0.633779	-1.52864	0.905596	0.732333	0.216831	2.47341
perianal abscess	RuminococcaceaeUCG011	Weighted median	8	-0.0589125	0.164951	0.720979	-0.382217	0.264392	0.942789	0.682347	1.30264
perianal abscess	RuminococcaceaeUCG011	Inverse variance weighted	8	-0.124	0.124174	0.31799	-0.367382	0.119382	0.88338	0.692545	1.1268
perianal abscess	RuminococcaceaeUCG011	Simple mode	8	0.0752218	0.254268	0.775938	-0.423143	0.573586	1.07812	0.654985	1.77462
perianal abscess	RuminococcaceaeUCG011	Weighted mode	8	0.050594	0.22655	0.829661	-0.393443	0.494631	1.0519	0.674729	1.63989
perianal abscess	Oxalobacter	MR Egger	12	-0.242506	0.639717	0.71255	-1.49635	1.01134	0.784659	0.223946	2.74928
perianal abscess	Oxalobacter	Weighted median	12	0.219636	0.17029	0.197128	-0.114132	0.553404	1.24562	0.89214	1.73916
perianal abscess	Oxalobacter	Inverse variance weighted	12	0.243981	0.14302	0.0880217	-0.0363375	0.524299	1.27632	0.964315	1.68927
perianal abscess	Oxalobacter	Simple mode	12	-0.0523154	0.324986	0.87503	-0.689288	0.584657	0.94903	0.501933	1.79438
perianal abscess	Oxalobacter	Weighted mode	12	-0.0103809	0.320625	0.974751	-0.638805	0.618043	0.989673	0.527923	1.85529
perianal abscess	Ruminococcusgnavusgroup	MR Egger	11	-1.40636	1.10748	0.235976	-3.57702	0.764294	0.245033	0.0279588	2.14748
perianal abscess	Ruminococcusgnavusgroup	Weighted median	11	-0.0860782	0.234903	0.714035	-0.546488	0.374331	0.917522	0.57898	1.45402
perianal abscess	Ruminococcusgnavusgroup	Inverse variance weighted	11	-0.0586859	0.237121	0.804526	-0.523443	0.406071	0.943003	0.592477	1.50091
perianal abscess	Ruminococcusgnavusgroup	Simple mode	11	-0.31735	0.540111	0.569854	-1.37597	0.741267	0.728076	0.252595	2.09859
perianal abscess	Ruminococcusgnavusgroup	Weighted mode	11	-0.36529	0.483444	0.467314	-1.31284	0.582261	0.693995	0.269055	1.79008
perianal abscess	Bacteroides	MR Egger	10	0.0620364	1.37708	0.965172	-2.63704	2.76112	1.064	0.0715726	15.8175
perianal abscess	Bacteroides	Weighted median	10	-0.124889	0.341299	0.714422	-0.793836	0.544057	0.882594	0.452107	1.72298
perianal abscess	Bacteroides	Inverse variance weighted	10	-0.255979	0.253348	0.312312	-0.752541	0.240584	0.774158	0.471168	1.27199
perianal abscess	Bacteroides	Simple mode	10	-0.0849185	0.520481	0.874002	-1.10506	0.935225	0.918587	0.33119	2.54779
perianal abscess	Bacteroides	Weighted mode	10	0.000197913	0.468087	0.999672	-0.917254	0.917649	1.0002	0.399615	2.5034
perianal abscess	Streptococcus	MR Egger	14	0.261733	0.989124	0.795799	-1.67695	2.20042	1.29918	0.186943	9.02877
perianal abscess	Streptococcus	Weighted median	14	0.45848	0.283561	0.105907	-0.0972992	1.01426	1.58167	0.907285	2.75732
perianal abscess	Streptococcus	Inverse variance weighted	14	0.391412	0.23836	0.100568	-0.0757725	0.858597	1.47907	0.927027	2.35985
perianal abscess	Streptococcus	Simple mode	14	0.304859	0.46097	0.519943	-0.598642	1.20836	1.35643	0.549558	3.34799
perianal abscess	Streptococcus	Weighted mode	14	0.204193	0.431722	0.644074	-0.641981	1.05037	1.22654	0.526249	2.8587
perianal abscess	Eubacteriumventriosumgroup	MR Egger	15	-1.53368	0.854145	0.0958305	-3.20781	0.140441	0.215739	0.0404451	1.15078
perianal abscess	Eubacteriumventriosumgroup	Weighted median	15	-0.227056	0.276226	0.41108	-0.768459	0.314346	0.796876	0.463727	1.36936
perianal abscess	Eubacteriumventriosumgroup	Inverse variance weighted	15	-0.182028	0.191473	0.341771	-0.557314	0.193258	0.833578	0.572745	1.2132
perianal abscess	Eubacteriumventriosumgroup	Simple mode	15	0.358401	0.469127	0.457566	-0.561088	1.27789	1.43104	0.570588	3.58905
perianal abscess	Eubacteriumventriosumgroup	Weighted mode	15	-0.552972	0.458381	0.247669	-1.4514	0.345453	0.575237	0.234243	1.41263
perianal abscess	Holdemania	MR Egger	17	-0.00988231	0.398553	0.980545	-0.791046	0.771281	0.990166	0.45337	2.16254
perianal abscess	Holdemania	Weighted median	17	-0.0142966	0.186102	0.938766	-0.379056	0.350463	0.985805	0.684507	1.41972
perianal abscess	Holdemania	Inverse variance weighted	17	-0.0508643	0.137068	0.710572	-0.319517	0.217789	0.950408	0.7265	1.24332
perianal abscess	Holdemania	Simple mode	17	0.0327112	0.350687	0.926841	-0.654635	0.720057	1.03325	0.519632	2.05455
perianal abscess	Holdemania	Weighted mode	17	-0.0713887	0.298621	0.814093	-0.656685	0.513908	0.9311	0.518567	1.67181
perianal abscess	Odoribacter	MR Egger	8	0.0434622	0.811015	0.959002	-1.54613	1.63305	1.04442	0.213071	5.11948
perianal abscess	Odoribacter	Weighted median	8	-0.335242	0.32207	0.297924	-0.9665	0.296016	0.715165	0.380412	1.34449
perianal abscess	Odoribacter	Inverse variance weighted	8	-0.208033	0.257544	0.41923	-0.71282	0.296754	0.81218	0.490259	1.34548
perianal abscess	Odoribacter	Simple mode	8	-0.400101	0.442807	0.396259	-1.268	0.467801	0.670252	0.281393	1.59648
perianal abscess	Odoribacter	Weighted mode	8	-0.400101	0.428863	0.381907	-1.24067	0.440471	0.670252	0.289189	1.55344
perianal abscess	Eubacteriumcoprostanoligenesgroup	MR Egger	13	-1.42874	0.895324	0.138844	-3.18358	0.326093	0.23961	0.0414372	1.38554
perianal abscess	Eubacteriumcoprostanoligenesgroup	Weighted median	13	-0.267876	0.309608	0.386924	-0.874707	0.338955	0.765003	0.416984	1.40348
perianal abscess	Eubacteriumcoprostanoligenesgroup	Inverse variance weighted	13	-0.377652	0.228718	0.0987043	-0.82594	0.0706355	0.685469	0.437823	1.07319
perianal abscess	Eubacteriumcoprostanoligenesgroup	Simple mode	13	-0.160998	0.524099	0.763965	-1.18823	0.866236	0.851294	0.30476	2.37794
perianal abscess	Eubacteriumcoprostanoligenesgroup	Weighted mode	13	-0.160998	0.490037	0.748164	-1.12147	0.799474	0.851294	0.325801	2.22437
perianal abscess	Barnesiella	MR Egger	15	0.197803	0.799931	0.808558	-1.37006	1.76567	1.21872	0.254091	5.84547
perianal abscess	Barnesiella	Weighted median	15	0.0979255	0.250806	0.696208	-0.393654	0.589505	1.10288	0.674588	1.8031
perianal abscess	Barnesiella	Inverse variance weighted	15	0.237642	0.185171	0.199364	-0.125293	0.600576	1.26825	0.882238	1.82317
perianal abscess	Barnesiella	Simple mode	15	-0.145254	0.445856	0.749404	-1.01913	0.728623	0.864803	0.360909	2.07223
perianal abscess	Barnesiella	Weighted mode	15	-0.152422	0.458632	0.744556	-1.05134	0.746497	0.858626	0.349469	2.1096
perianal abscess	Ruminiclostridium6	MR Egger	15	-0.644889	0.492303	0.212891	-1.6098	0.320025	0.524721	0.199927	1.37716
perianal abscess	Ruminiclostridium6	Weighted median	15	-0.377774	0.248976	0.129189	-0.865768	0.11022	0.685385	0.420728	1.11652
perianal abscess	Ruminiclostridium6	Inverse variance weighted	15	-0.213988	0.19686	0.277036	-0.599834	0.171859	0.807358	0.548903	1.18751
perianal abscess	Ruminiclostridium6	Simple mode	15	-0.473668	0.422905	0.281547	-1.30256	0.355226	0.622714	0.271834	1.4265
perianal abscess	Ruminiclostridium6	Weighted mode	15	-0.501846	0.370694	0.197252	-1.22841	0.224714	0.605412	0.292759	1.25196
perianal abscess	LachnospiraceaeNC2004group	MR Egger	10	-1.36336	0.633351	0.0635162	-2.60473	-0.121992	0.2558	0.0739232	0.885155
perianal abscess	LachnospiraceaeNC2004group	Weighted median	10	0.0527605	0.2114	0.802915	-0.361584	0.467105	1.05418	0.696572	1.59537
perianal abscess	LachnospiraceaeNC2004group	Inverse variance weighted	10	-0.0395816	0.151705	0.794161	-0.336924	0.257761	0.961191	0.713963	1.29403
perianal abscess	LachnospiraceaeNC2004group	Simple mode	10	0.134408	0.363876	0.720387	-0.57879	0.847606	1.14386	0.560577	2.33405
perianal abscess	LachnospiraceaeNC2004group	Weighted mode	10	0.16655	0.384396	0.675012	-0.586866	0.919966	1.18122	0.556067	2.50921
perianal abscess	Ruminiclostridium5	MR Egger	14	0.0329555	0.463911	0.944538	-0.876311	0.942222	1.0335	0.416316	2.56568
perianal abscess	Ruminiclostridium5	Weighted median	14	-0.0447569	0.262992	0.864865	-0.56022	0.470706	0.95623	0.571083	1.60112
perianal abscess	Ruminiclostridium5	Inverse variance weighted	14	0.0978054	0.185381	0.597784	-0.265542	0.461153	1.10275	0.76679	1.5859
perianal abscess	Ruminiclostridium5	Simple mode	14	-0.227005	0.431974	0.608079	-1.07367	0.619664	0.796917	0.341751	1.8583
perianal abscess	Ruminiclostridium5	Weighted mode	14	-0.110965	0.316111	0.731187	-0.730542	0.508612	0.89497	0.481648	1.66298
perianal abscess	CandidatusSoleaferrea	MR Egger	12	0.345493	0.593153	0.573149	-0.817087	1.50807	1.41269	0.441716	4.51802
perianal abscess	CandidatusSoleaferrea	Weighted median	12	0.117007	0.180522	0.516881	-0.236816	0.470831	1.12413	0.789136	1.60132
perianal abscess	CandidatusSoleaferrea	Inverse variance weighted	12	0.157845	0.13711	0.249639	-0.110891	0.42658	1.17098	0.895037	1.53201
perianal abscess	CandidatusSoleaferrea	Simple mode	12	0.136786	0.323512	0.680578	-0.497298	0.77087	1.14658	0.608171	2.16165
perianal abscess	CandidatusSoleaferrea	Weighted mode	12	0.151893	0.323605	0.647967	-0.482374	0.78616	1.16404	0.617316	2.19495
perianal abscess	RuminococcaceaeNK4A214group	MR Egger	16	1.19738	0.619702	0.0738288	-0.0172328	2.412	3.31144	0.982915	11.1563
perianal abscess	RuminococcaceaeNK4A214group	Weighted median	16	0.00715863	0.276284	0.979329	-0.534359	0.548676	1.00718	0.586045	1.73096
perianal abscess	RuminococcaceaeNK4A214group	Inverse variance weighted	16	-0.139142	0.239193	0.560759	-0.60796	0.329676	0.870104	0.54446	1.39052
perianal abscess	RuminococcaceaeNK4A214group	Simple mode	16	0.0722288	0.52606	0.892619	-0.958849	1.10331	1.0749	0.383334	3.01412
perianal abscess	RuminococcaceaeNK4A214group	Weighted mode	16	0.0472231	0.405392	0.908812	-0.747346	0.841792	1.04836	0.473622	2.32052
perianal abscess	Peptococcus	MR Egger	16	-0.26191	0.389082	0.511811	-1.02451	0.50069	0.76958	0.358972	1.64986
perianal abscess	Peptococcus	Weighted median	16	-0.0789561	0.14401	0.583507	-0.361215	0.203303	0.92408	0.696829	1.22544
perianal abscess	Peptococcus	Inverse variance weighted	16	-0.0120037	0.10557	0.909472	-0.21892	0.194913	0.988068	0.803386	1.2152
perianal abscess	Peptococcus	Simple mode	16	-0.26696	0.244933	0.292943	-0.747029	0.213108	0.765703	0.473772	1.23752
perianal abscess	Peptococcus	Weighted mode	16	-0.229532	0.233136	0.340467	-0.686479	0.227416	0.794906	0.503345	1.25535
perianal abscess	Romboutsia	MR Egger	14	0.338431	0.533256	0.537569	-0.706751	1.38361	1.40274	0.493244	3.98929
perianal abscess	Romboutsia	Weighted median	14	-0.0377698	0.261611	0.885205	-0.550528	0.474988	0.962935	0.576645	1.60799
perianal abscess	Romboutsia	Inverse variance weighted	14	-0.124288	0.186687	0.505568	-0.490195	0.241619	0.883126	0.612507	1.27331
perianal abscess	Romboutsia	Simple mode	14	-0.0464536	0.430845	0.915785	-0.890911	0.798003	0.954609	0.410282	2.2211
perianal abscess	Romboutsia	Weighted mode	14	-0.040792	0.403307	0.92098	-0.831274	0.74969	0.960029	0.435494	2.11634
perianal abscess	Faecalibacterium	MR Egger	13	0.144106	0.420387	0.738215	-0.679853	0.968065	1.15501	0.506692	2.63284
perianal abscess	Faecalibacterium	Weighted median	13	0.0608495	0.267219	0.819868	-0.4629	0.584599	1.06274	0.629456	1.79427
perianal abscess	Faecalibacterium	Inverse variance weighted	13	0.181083	0.197453	0.359092	-0.205924	0.56809	1.19851	0.813895	1.76489
perianal abscess	Faecalibacterium	Simple mode	13	0.377944	0.370201	0.327436	-0.34765	1.10354	1.45928	0.706346	3.01481
perianal abscess	Faecalibacterium	Weighted mode	13	0.0944805	0.267028	0.72961	-0.428894	0.617855	1.09909	0.651229	1.85494
perianal abscess	Terrisporobacter	MR Egger	5	0.117919	0.692703	0.875662	-1.23978	1.47562	1.12515	0.289448	4.37373
perianal abscess	Terrisporobacter	Weighted median	5	0.381779	0.287755	0.18459	-0.18222	0.945778	1.46489	0.833418	2.57482
perianal abscess	Terrisporobacter	Inverse variance weighted	5	0.219898	0.230013	0.33906	-0.230928	0.670725	1.24595	0.793797	1.95565
perianal abscess	Terrisporobacter	Simple mode	5	0.527111	0.41469	0.272583	-0.285681	1.3399	1.69403	0.751502	3.81867
perianal abscess	Terrisporobacter	Weighted mode	5	0.537082	0.416065	0.266307	-0.278406	1.35257	1.71101	0.75699	3.86735
perianal abscess	Lachnoclostridium	MR Egger	14	-0.109729	0.725011	0.882215	-1.53075	1.31129	0.896077	0.216373	3.71096
perianal abscess	Lachnoclostridium	Weighted median	14	0.188762	0.273732	0.490454	-0.347754	0.725278	1.20775	0.706273	2.0653
perianal abscess	Lachnoclostridium	Inverse variance weighted	14	0.189134	0.207942	0.363058	-0.218432	0.5967	1.2082	0.803778	1.81612
perianal abscess	Lachnoclostridium	Simple mode	14	-0.125512	0.435636	0.777804	-0.979358	0.728335	0.882046	0.375552	2.07163
perianal abscess	Lachnoclostridium	Weighted mode	14	-0.0549771	0.409069	0.895148	-0.856752	0.746798	0.946507	0.424539	2.11023
perianal abscess	Eggerthella	MR Egger	10	-0.663476	0.657164	0.342242	-1.95152	0.624565	0.515058	0.142058	1.86743
perianal abscess	Eggerthella	Weighted median	10	0.069991	0.187979	0.709644	-0.298448	0.43843	1.0725	0.741969	1.55027
perianal abscess	Eggerthella	Inverse variance weighted	10	-0.000348463	0.14216	0.998044	-0.278982	0.278285	0.999652	0.756553	1.32086
perianal abscess	Eggerthella	Simple mode	10	0.0943469	0.323372	0.777083	-0.539461	0.728155	1.09894	0.583062	2.07126
perianal abscess	Eggerthella	Weighted mode	10	0.0943469	0.329429	0.781058	-0.551333	0.740027	1.09894	0.576181	2.09599
perianal abscess	Alistipes	MR Egger	12	1.24638	1.52348	0.432356	-1.73964	4.23239	3.47771	0.175583	68.882
perianal abscess	Alistipes	Weighted median	12	0.0854692	0.354016	0.809224	-0.608402	0.77934	1.08923	0.54422	2.18003
perianal abscess	Alistipes	Inverse variance weighted	12	-0.141099	0.318167	0.657422	-0.764707	0.482508	0.868403	0.46547	1.62013
perianal abscess	Alistipes	Simple mode	12	0.20433	0.544039	0.714371	-0.861986	1.27065	1.2267	0.422323	3.56315
perianal abscess	Alistipes	Weighted mode	12	0.191354	0.558597	0.738385	-0.903497	1.2862	1.21089	0.405151	3.61902
perianal abscess	FamilyXIIIAD3011group	MR Egger	15	0.856917	0.916275	0.366724	-0.938982	2.65282	2.35589	0.391026	14.1939
perianal abscess	FamilyXIIIAD3011group	Weighted median	15	0.060912	0.257162	0.812763	-0.443125	0.564949	1.06281	0.642027	1.75936
perianal abscess	FamilyXIIIAD3011group	Inverse variance weighted	15	0.0559623	0.188252	0.766258	-0.313011	0.424936	1.05756	0.731242	1.52949
perianal abscess	FamilyXIIIAD3011group	Simple mode	15	0.209037	0.415438	0.622667	-0.605222	1.0233	1.23249	0.545953	2.78235
perianal abscess	FamilyXIIIAD3011group	Weighted mode	15	0.265555	0.427017	0.544013	-0.571398	1.10251	1.30415	0.564735	3.01171
perianal abscess	Howardella	MR Egger	10	0.436146	0.562995	0.460805	-0.667324	1.53962	1.54673	0.51308	4.6628
perianal abscess	Howardella	Weighted median	10	0.133524	0.160689	0.406005	-0.181427	0.448474	1.14285	0.834079	1.56592
perianal abscess	Howardella	Inverse variance weighted	10	0.174971	0.131976	0.184914	-0.0837023	0.433644	1.19121	0.919705	1.54287
perianal abscess	Howardella	Simple mode	10	0.183077	0.235002	0.455948	-0.277527	0.643682	1.20091	0.757655	1.90348
perianal abscess	Howardella	Weighted mode	10	0.136184	0.210743	0.534271	-0.276871	0.54924	1.14589	0.758152	1.73194
perianal abscess	Lactobacillus	MR Egger	8	-0.965961	0.397139	0.0510026	-1.74435	-0.187569	0.380617	0.174758	0.828972
perianal abscess	Lactobacillus	Weighted median	8	-0.215645	0.206642	0.296686	-0.620663	0.189374	0.806022	0.537588	1.20849
perianal abscess	Lactobacillus	Inverse variance weighted	8	-0.195129	0.181031	0.28109	-0.549951	0.159693	0.822729	0.576978	1.17315
perianal abscess	Lactobacillus	Simple mode	8	-0.215027	0.30553	0.504299	-0.813867	0.383813	0.80652	0.443141	1.46787
perianal abscess	Lactobacillus	Weighted mode	8	-0.273271	0.258584	0.325705	-0.780097	0.233554	0.760886	0.458362	1.26308
perianal abscess	Anaerotruncus	MR Egger	15	0.533951	0.731674	0.478477	-0.900129	1.96803	1.70566	0.406517	7.15657
perianal abscess	Anaerotruncus	Weighted median	15	-0.0335618	0.300064	0.910943	-0.621688	0.554564	0.966995	0.537037	1.74118
perianal abscess	Anaerotruncus	Inverse variance weighted	15	-0.0103047	0.240246	0.965787	-0.481187	0.460578	0.989748	0.618049	1.58499
perianal abscess	Anaerotruncus	Simple mode	15	0.0100943	0.454369	0.982589	-0.88047	0.900658	1.01015	0.414588	2.46122
perianal abscess	Anaerotruncus	Weighted mode	15	0.0375789	0.400948	0.926656	-0.748279	0.823437	1.03829	0.47318	2.27832
perianal abscess	LachnospiraceaeUCG004	MR Egger	13	0.4248	0.875999	0.637237	-1.29216	2.14176	1.52928	0.274677	8.51439
perianal abscess	LachnospiraceaeUCG004	Weighted median	13	-0.0409685	0.298466	0.890823	-0.625961	0.544024	0.959859	0.534747	1.72293
perianal abscess	LachnospiraceaeUCG004	Inverse variance weighted	13	-0.197436	0.210168	0.347513	-0.609365	0.214492	0.820832	0.543696	1.23923
perianal abscess	LachnospiraceaeUCG004	Simple mode	13	0.014598	0.504849	0.977407	-0.974907	1.0041	1.01471	0.377228	2.72946
perianal abscess	LachnospiraceaeUCG004	Weighted mode	13	0.014598	0.492041	0.976819	-0.949802	0.978998	1.01471	0.386818	2.66179
perianal abscess	Eubacteriumhalliigroup	MR Egger	15	-0.542769	0.483009	0.281452	-1.48947	0.403927	0.581137	0.225493	1.4977
perianal abscess	Eubacteriumhalliigroup	Weighted median	15	-0.074829	0.274406	0.785089	-0.612666	0.463008	0.927902	0.541904	1.58885
perianal abscess	Eubacteriumhalliigroup	Inverse variance weighted	15	0.00287991	0.23557	0.990246	-0.458837	0.464597	1.00288	0.632018	1.59137
perianal abscess	Eubacteriumhalliigroup	Simple mode	15	-0.0869501	0.484189	0.860056	-1.03596	0.862061	0.916723	0.354885	2.36804
perianal abscess	Eubacteriumhalliigroup	Weighted mode	15	-0.0461718	0.423062	0.914643	-0.875374	0.783031	0.954878	0.416706	2.18809
perianal abscess	Actinomyces	MR Egger	8	0.595377	0.471798	0.253809	-0.329348	1.5201	1.81371	0.719393	4.57269
perianal abscess	Actinomyces	Weighted median	8	0.193684	0.243518	0.426406	-0.283612	0.67098	1.21371	0.753059	1.95615
perianal abscess	Actinomyces	Inverse variance weighted	8	0.117731	0.189597	0.53463	-0.253879	0.489342	1.12494	0.775785	1.63124
perianal abscess	Actinomyces	Simple mode	8	0.0788429	0.405662	0.851417	-0.716254	0.87394	1.08203	0.488579	2.39633
perianal abscess	Actinomyces	Weighted mode	8	0.228943	0.31002	0.484242	-0.378696	0.836583	1.25727	0.684753	2.30847
perianal abscess	Coprococcus3	MR Egger	9	1.33061	1.865	0.498648	-2.32478	4.986	3.78335	0.0978048	146.35
perianal abscess	Coprococcus3	Weighted median	9	0.324895	0.370613	0.380681	-0.401506	1.0513	1.38389	0.669311	2.86136
perianal abscess	Coprococcus3	Inverse variance weighted	9	0.18714	0.323923	0.563447	-0.447749	0.822028	1.2058	0.639065	2.27511
perianal abscess	Coprococcus3	Simple mode	9	0.42812	0.615833	0.506623	-0.778912	1.63515	1.53437	0.458905	5.13024
perianal abscess	Coprococcus3	Weighted mode	9	0.392202	0.574172	0.513852	-0.733175	1.51758	1.48024	0.480381	4.56117
perianal abscess	Coprococcus1	MR Egger	13	-0.351576	0.517984	0.51133	-1.36682	0.663671	0.703578	0.254915	1.94191
perianal abscess	Coprococcus1	Weighted median	13	-0.0527962	0.287036	0.854064	-0.615386	0.509794	0.948573	0.540432	1.66495
perianal abscess	Coprococcus1	Inverse variance weighted	13	0.0544645	0.20167	0.787108	-0.340808	0.449737	1.05597	0.711195	1.5679
perianal abscess	Coprococcus1	Simple mode	13	0.0754079	0.518511	0.886784	-0.940873	1.09169	1.07832	0.390287	2.9793
perianal abscess	Coprococcus1	Weighted mode	13	-0.576682	0.470573	0.2439	-1.49901	0.345642	0.561759	0.223352	1.4129
perianal abscess	Butyrivibrio	MR Egger	16	-0.654303	0.375888	0.103661	-1.39104	0.0824374	0.519804	0.248816	1.08593
perianal abscess	Butyrivibrio	Weighted median	16	-0.190379	0.11838	0.107791	-0.422405	0.0416462	0.826645	0.655469	1.04253
perianal abscess	Butyrivibrio	Inverse variance weighted	16	-0.211026	0.0876392	0.0160446	-0.382799	-0.0392536	0.809753	0.68195	0.961507
perianal abscess	Butyrivibrio	Simple mode	16	-0.142041	0.220719	0.529593	-0.57465	0.290569	0.867586	0.562902	1.33719
perianal abscess	Butyrivibrio	Weighted mode	16	-0.226108	0.216709	0.3133	-0.650857	0.198641	0.797632	0.521598	1.21974
perianal abscess	Alloprevotella	MR Egger	6	-0.852811	1.75366	0.652192	-4.28998	2.58435	0.426215	0.0137053	13.2547
perianal abscess	Alloprevotella	Weighted median	6	0.117111	0.184771	0.526201	-0.245041	0.479263	1.12424	0.782673	1.61488
perianal abscess	Alloprevotella	Inverse variance weighted	6	0.0577233	0.180959	0.749737	-0.296956	0.412403	1.05942	0.743077	1.51044
perianal abscess	Alloprevotella	Simple mode	6	0.219985	0.281971	0.470591	-0.332677	0.772648	1.24606	0.717002	2.16549
perianal abscess	Alloprevotella	Weighted mode	6	0.186437	0.270329	0.521099	-0.343409	0.716283	1.20495	0.709348	2.04681
perianal abscess	Enterorhabdus	MR Egger	7	0.463697	0.542189	0.431486	-0.598994	1.52639	1.58994	0.549364	4.60152
perianal abscess	Enterorhabdus	Weighted median	7	-0.119069	0.249777	0.633575	-0.608631	0.370494	0.887747	0.544095	1.44845
perianal abscess	Enterorhabdus	Inverse variance weighted	7	-0.170279	0.20181	0.398805	-0.565826	0.225269	0.84343	0.567891	1.25266
perianal abscess	Enterorhabdus	Simple mode	7	-0.153989	0.315817	0.643145	-0.77299	0.465013	0.857282	0.461631	1.59203
perianal abscess	Enterorhabdus	Weighted mode	7	-0.131426	0.269078	0.642581	-0.658819	0.395967	0.876844	0.517462	1.48582
perianal abscess	LachnospiraceaeNK4A136group	MR Egger	15	0.265695	0.342163	0.451343	-0.404944	0.936334	1.30434	0.667014	2.55061
perianal abscess	LachnospiraceaeNK4A136group	Weighted median	15	0.0151285	0.248896	0.951533	-0.472708	0.502965	1.01524	0.623312	1.65362
perianal abscess	LachnospiraceaeNK4A136group	Inverse variance weighted	15	0.109316	0.171511	0.523883	-0.226845	0.445477	1.11551	0.797044	1.56123
perianal abscess	LachnospiraceaeNK4A136group	Simple mode	15	-0.0946992	0.402319	0.81732	-0.883245	0.693847	0.909647	0.413439	2.0014
perianal abscess	LachnospiraceaeNK4A136group	Weighted mode	15	-0.0303488	0.302988	0.921634	-0.624205	0.563508	0.970107	0.535687	1.75682
perianal abscess	LachnospiraceaeUCG001	MR Egger	15	-0.112466	0.65781	0.86688	-1.40177	1.17684	0.893628	0.24616	3.24411
perianal abscess	LachnospiraceaeUCG001	Weighted median	15	0.112278	0.203777	0.581646	-0.287126	0.511682	1.11882	0.750417	1.66809
perianal abscess	LachnospiraceaeUCG001	Inverse variance weighted	15	0.213207	0.15202	0.160768	-0.0847519	0.511166	1.23764	0.91874	1.66723
perianal abscess	LachnospiraceaeUCG001	Simple mode	15	0.174752	0.363268	0.637908	-0.537253	0.886757	1.19095	0.584351	2.42725
perianal abscess	LachnospiraceaeUCG001	Weighted mode	15	0.161738	0.349458	0.650602	-0.5232	0.846675	1.17555	0.592621	2.33188

## Sheet: Supplementary Table ABSCESS S2
Supplement Table2: Characteristics of the genetic instrumental variables used in the 2 sample MR analysis
SNP	effect_allele.exposure	other_allele.exposure	effect_allele.outcome	other_allele.outcome	beta.exposure	beta.outcome	eaf.exposure	eaf.outcome	remove	palindromic	ambiguous	id.outcome	chr	pos	se.outcome	samplesize.outcome	pval.outcome	outcome	originalname.outcome	outcome.deprecated	mr_keep.outcome	data_source.outcome	chr.exposure	pos.exposure	se.exposure	pval.exposure	samplesize.exposure	exposure	mr_keep.exposure	pval_origin.exposure	id.exposure	data_source.exposure	action	SNP_index	mr_keep
rs1000888	C	G	C	G	-0.0585038	-0.0462	0.3956	0.3345	FALSE	TRUE	FALSE	finn-b-K11_ABSCANAL	13	23343542	0.0426	NA	0.2781	perianal abscess	Abscess of anal and rectal regions	Abscess of anal and rectal regions || ||	TRUE	igd	13	23343542	0.013219	9.71299e-06	12090	Intestinimonas	TRUE	reported	7pT0fb	textfile	2	1	TRUE
rs10262702	T	C	T	C	0.0918017	-0.0548	0.1292	0.1239	FALSE	FALSE	FALSE	finn-b-K11_ABSCANAL	7	66890843	0.0613	NA	0.3708	perianal abscess	Abscess of anal and rectal regions	Abscess of anal and rectal regions || ||	TRUE	igd	7	66890843	0.0194885	2.06073e-06	11766	Intestinimonas	TRUE	reported	7pT0fb	textfile	2	1	TRUE
rs10262703	A	G	A	G	0.0660742	0.0434	0.4145	0.4902	FALSE	FALSE	FALSE	finn-b-K11_ABSCANAL	10	13124513	0.0402	NA	0.2801	perianal abscess	Abscess of anal and rectal regions	Abscess of anal and rectal regions || ||	TRUE	igd	10	13124513	0.0134139	6.98195e-07	11766	Intestinimonas	TRUE	reported	7pT0fb	textfile	2	1	TRUE
rs10262704	A	G	A	G	-0.151142	-0.0674	0.0616	0.01409	FALSE	FALSE	FALSE	finn-b-K11_ABSCANAL	11	94364293	0.171	NA	0.6933	perianal abscess	Abscess of anal and rectal regions	Abscess of anal and rectal regions || ||	TRUE	igd	11	94364293	0.0306922	5.12171e-07	9023	Intestinimonas	TRUE	reported	7pT0fb	textfile	2	1	TRUE
rs10262705	C	T	C	T	0.107194	0.0533	0.0765	0.0876	FALSE	FALSE	FALSE	finn-b-K11_ABSCANAL	8	3763540	0.0706	NA	0.4508	perianal abscess	Abscess of anal and rectal regions	Abscess of anal and rectal regions || ||	TRUE	igd	8	3763540	0.0250013	6.37926e-06	11544	Intestinimonas	TRUE	reported	7pT0fb	textfile	2	1	TRUE
rs10262706	G	A	G	A	0.060368	0.0058	0.504	0.5501	FALSE	FALSE	FALSE	finn-b-K11_ABSCANAL	7	22007303	0.0404	NA	0.8867	perianal abscess	Abscess of anal and rectal regions	Abscess of anal and rectal regions || ||	TRUE	igd	7	22007303	0.0131793	4.12235e-06	11766	Intestinimonas	TRUE	reported	7pT0fb	textfile	2	1	TRUE
rs10262707	A	G	A	G	-0.0685234	-0.0661	0.2197	0.2393	FALSE	FALSE	FALSE	finn-b-K11_ABSCANAL	3	150620956	0.0472	NA	0.1611	perianal abscess	Abscess of anal and rectal regions	Abscess of anal and rectal regions || ||	TRUE	igd	3	150620956	0.0152546	7.84062e-06	12081	Intestinimonas	TRUE	reported	7pT0fb	textfile	2	1	TRUE
rs10262708	C	T	C	T	0.120632	-0.1523	0.0596	0.03394	FALSE	FALSE	FALSE	finn-b-K11_ABSCANAL	5	17209391	0.1108	NA	0.1693	perianal abscess	Abscess of anal and rectal regions	Abscess of anal and rectal regions || ||	TRUE	igd	5	17209391	0.0257529	1.91744e-06	11079	Intestinimonas	TRUE	reported	7pT0fb	textfile	2	1	TRUE
rs10262709	G	T	G	T	0.0729524	0.0291	0.2584	0.2332	FALSE	FALSE	FALSE	finn-b-K11_ABSCANAL	16	85327902	0.0477	NA	0.542099	perianal abscess	Abscess of anal and rectal regions	Abscess of anal and rectal regions || ||	TRUE	igd	16	85327902	0.0152948	1.34622e-06	12003	Intestinimonas	TRUE	reported	7pT0fb	textfile	2	1	TRUE
rs10262710	A	C	A	C	-0.218507	-0.0163	0.0616	0.01488	FALSE	FALSE	FALSE	finn-b-K11_ABSCANAL	20	6218922	0.1686	NA	0.9228	perianal abscess	Abscess of anal and rectal regions	Abscess of anal and rectal regions || ||	TRUE	igd	20	6218922	0.0490152	7.41635e-06	3170	Intestinimonas	TRUE	reported	7pT0fb	textfile	2	1	TRUE
rs10262711	T	C	T	C	-0.175324	-0.0516	0.0557	0.05018	FALSE	FALSE	FALSE	finn-b-K11_ABSCANAL	16	58818770	0.0925	NA	0.5774	perianal abscess	Abscess of anal and rectal regions	Abscess of anal and rectal regions || ||	TRUE	igd	16	58818770	0.038599	8.71812e-07	3193	Intestinimonas	TRUE	reported	7pT0fb	textfile	2	1	TRUE
rs10262712	G	A	G	A	0.130074	-0.1052	0.0686	0.09349	FALSE	FALSE	FALSE	finn-b-K11_ABSCANAL	3	10611142	0.0691	NA	0.1277	perianal abscess	Abscess of anal and rectal regions	Abscess of anal and rectal regions || ||	TRUE	igd	3	10611142	0.0267179	2.20308e-06	10252	Intestinimonas	TRUE	reported	7pT0fb	textfile	2	1	TRUE
rs10262713	C	T	C	T	0.0692373	-0.081	0.2753	0.2575	FALSE	FALSE	FALSE	finn-b-K11_ABSCANAL	6	67200802	0.0459	NA	0.0775193	perianal abscess	Abscess of anal and rectal regions	Abscess of anal and rectal regions || ||	TRUE	igd	6	67200802	0.0151154	8.56956e-06	12089	Intestinimonas	TRUE	reported	7pT0fb	textfile	2	1	TRUE
rs10262714	A	G	A	G	0.0818068	-0.0438	0.1879	0.2294	FALSE	FALSE	FALSE	finn-b-K11_ABSCANAL	2	6514088	0.0477	NA	0.3591	perianal abscess	Abscess of anal and rectal regions	Abscess of anal and rectal regions || ||	TRUE	igd	2	6514088	0.0165992	8.5663e-07	12090	Intestinimonas	TRUE	reported	7pT0fb	textfile	2	1	TRUE
rs10262715	T	C	T	C	-0.0658116	0.0236	0.2903	0.2823	FALSE	FALSE	FALSE	finn-b-K11_ABSCANAL	15	93819735	0.0447	NA	0.597601	perianal abscess	Abscess of anal and rectal regions	Abscess of anal and rectal regions || ||	TRUE	igd	15	93819735	0.0140767	2.98356e-06	12090	Intestinimonas	TRUE	reported	7pT0fb	textfile	2	1	TRUE
rs10262716	C	T	C	T	0.183158	-0.0168	0.0457	0.05625	FALSE	FALSE	FALSE	finn-b-K11_ABSCANAL	2	140898088	0.0873	NA	0.8475	perianal abscess	Abscess of anal and rectal regions	Abscess of anal and rectal regions || ||	TRUE	igd	2	140898088	0.0402743	4.91157e-06	5591	Intestinimonas	TRUE	reported	7pT0fb	textfile	2	1	TRUE
rs10262717	T	C	T	C	-0.0581947	-0.0302	0.4414	0.4616	FALSE	FALSE	FALSE	finn-b-K11_ABSCANAL	3	17187502	0.0404	NA	0.4544	perianal abscess	Abscess of anal and rectal regions	Abscess of anal and rectal regions || ||	TRUE	igd	3	17187502	0.0131455	9.85876e-06	11766	Intestinimonas	TRUE	reported	7pT0fb	textfile	2	1	TRUE
rs10262718	G	C	G	C	-0.141905	-0.1048	0.0398	0.0309	FALSE	TRUE	FALSE	finn-b-K11_ABSCANAL	4	114608814	0.1163	NA	0.3673	perianal abscess	Abscess of anal and rectal regions	Abscess of anal and rectal regions || ||	TRUE	igd	4	114608814	0.0315074	7.30503e-06	9250	Intestinimonas	TRUE	reported	7pT0fb	textfile	2	1	TRUE
rs10262719	C	T	C	T	-0.0921167	-0.1159	0.0815	0.1209	FALSE	FALSE	FALSE	finn-b-K11_ABSCANAL	4	53657577	0.0618	NA	0.0608499	perianal abscess	Abscess of anal and rectal regions	Abscess of anal and rectal regions || ||	TRUE	igd	4	53657577	0.0191881	7.30343e-06	16311	Streptococcus	TRUE	reported	Sa4fJ0	textfile	2	1	TRUE
rs10262720	A	G	A	G	-0.0517935	-0.0249	0.4304	0.3604	FALSE	FALSE	FALSE	finn-b-K11_ABSCANAL	9	93556174	0.0418	NA	0.5517	perianal abscess	Abscess of anal and rectal regions	Abscess of anal and rectal regions || ||	TRUE	igd	9	93556174	0.0111324	3.30706e-06	16384	Streptococcus	TRUE	reported	Sa4fJ0	textfile	2	1	TRUE
rs10262721	T	C	T	C	-0.137519	-0.1163	0.0676	0.04801	FALSE	FALSE	FALSE	finn-b-K11_ABSCANAL	12	100584014	0.0933	NA	0.2127	perianal abscess	Abscess of anal and rectal regions	Abscess of anal and rectal regions || ||	TRUE	igd	12	100584014	0.0227398	2.58314e-09	15120	Streptococcus	TRUE	reported	Sa4fJ0	textfile	2	1	TRUE
rs10262722	G	A	G	A	0.107024	-0.0497	0.0746	0.06199	FALSE	FALSE	FALSE	finn-b-K11_ABSCANAL	3	94103591	0.0839	NA	0.5538	perianal abscess	Abscess of anal and rectal regions	Abscess of anal and rectal regions || ||	TRUE	igd	3	94103591	0.0228121	3.59482e-06	15220	Streptococcus	TRUE	reported	Sa4fJ0	textfile	2	1	TRUE
rs10262723	A	G	A	G	-0.0695345	-0.005	0.1909	0.1397	FALSE	FALSE	FALSE	finn-b-K11_ABSCANAL	7	46774896	0.0576	NA	0.9301	perianal abscess	Abscess of anal and rectal regions	Abscess of anal and rectal regions || ||	TRUE	igd	7	46774896	0.0143671	1.28631e-06	16387	Streptococcus	TRUE	reported	Sa4fJ0	textfile	2	1	TRUE
rs10262724	A	G	A	G	-0.0793955	-0.0011	0.1282	0.1089	FALSE	FALSE	FALSE	finn-b-K11_ABSCANAL	8	10199548	0.0676	NA	0.987	perianal abscess	Abscess of anal and rectal regions	Abscess of anal and rectal regions || ||	TRUE	igd	8	10199548	0.0170628	3.04096e-06	16278	Streptococcus	TRUE	reported	Sa4fJ0	textfile	2	1	TRUE
rs10262725	G	A	G	A	0.059639	0.0279	0.2525	0.1864	FALSE	FALSE	FALSE	finn-b-K11_ABSCANAL	11	131649446	0.0521	NA	0.5916	perianal abscess	Abscess of anal and rectal regions	Abscess of anal and rectal regions || ||	TRUE	igd	11	131649446	0.0128148	2.44067e-06	16373	Streptococcus	TRUE	reported	Sa4fJ0	textfile	2	1	TRUE
rs10262726	G	T	G	T	-0.0816836	0.2131	0.0885	0.06456	FALSE	FALSE	FALSE	finn-b-K11_ABSCANAL	14	97526750	0.0818	NA	0.00915609	perianal abscess	Abscess of anal and rectal regions	Abscess of anal and rectal regions || ||	TRUE	igd	14	97526750	0.0185851	9.75245e-06	16277	Streptococcus	TRUE	reported	Sa4fJ0	textfile	2	1	TRUE
rs10262727	G	C	G	C	-0.0792781	-0.0036	0.1421	0.1668	FALSE	TRUE	FALSE	finn-b-K11_ABSCANAL	5	169689604	0.0557	NA	0.9485	perianal abscess	Abscess of anal and rectal regions	Abscess of anal and rectal regions || ||	TRUE	igd	5	169689604	0.0173697	4.36503e-06	15864	Streptococcus	TRUE	reported	Sa4fJ0	textfile	2	1	TRUE
rs10262728	G	A	G	A	-0.0907696	-0.0866	0.0676	0.03851	FALSE	FALSE	FALSE	finn-b-K11_ABSCANAL	4	37452858	0.1038	NA	0.4037	perianal abscess	Abscess of anal and rectal regions	Abscess of anal and rectal regions || ||	TRUE	igd	4	37452858	0.0200344	5.4754e-06	15939	Streptococcus	TRUE	reported	Sa4fJ0	textfile	2	1	TRUE
rs10262729	G	C	G	C	0.0827344	0.1424	0.0924	0.092	FALSE	TRUE	FALSE	finn-b-K11_ABSCANAL	16	73391982	0.0695	NA	0.0405005	perianal abscess	Abscess of anal and rectal regions	Abscess of anal and rectal regions || ||	TRUE	igd	16	73391982	0.0180035	5.82134e-06	16387	Streptococcus	TRUE	reported	Sa4fJ0	textfile	2	1	TRUE
rs10262730	T	C	T	C	-0.0633829	-0.075	0.2087	0.2192	FALSE	FALSE	FALSE	finn-b-K11_ABSCANAL	3	132058723	0.0486	NA	0.1229	perianal abscess	Abscess of anal and rectal regions	Abscess of anal and rectal regions || ||	TRUE	igd	3	132058723	0.0136647	4.93869e-06	15973	Streptococcus	TRUE	reported	Sa4fJ0	textfile	2	1	TRUE
rs10262731	T	G	T	G	0.0931048	0.0492	0.0994	0.06567	FALSE	FALSE	FALSE	finn-b-K11_ABSCANAL	10	8102404	0.0827	NA	0.5517	perianal abscess	Abscess of anal and rectal regions	Abscess of anal and rectal regions || ||	TRUE	igd	10	8102404	0.0207949	6.51476e-06	14526	Streptococcus	TRUE	reported	Sa4fJ0	textfile	2	1	TRUE
rs10262732	A	G	A	G	0.102891	0.0103	0.0646	0.1386	FALSE	FALSE	FALSE	finn-b-K11_ABSCANAL	10	28588269	0.0581	NA	0.8588	perianal abscess	Abscess of anal and rectal regions	Abscess of anal and rectal regions || ||	TRUE	igd	10	28588269	0.0217362	2.71702e-06	15294	Streptococcus	TRUE	reported	Sa4fJ0	textfile	2	1	TRUE
rs10262733	T	C	T	C	-0.121167	0.01	0.2207	0.2355	FALSE	FALSE	FALSE	finn-b-K11_ABSCANAL	4	35358594	0.0472	NA	0.833	perianal abscess	Abscess of anal and rectal regions	Abscess of anal and rectal regions || ||	TRUE	igd	4	35358594	0.0225844	1.23637e-07	5526	Peptococcus	TRUE	reported	VAzpQU	textfile	2	1	TRUE
rs10262734	G	A	G	A	-0.195611	0.087	0.0676	0.08737	FALSE	FALSE	FALSE	finn-b-K11_ABSCANAL	10	78716030	0.0712	NA	0.2215	perianal abscess	Abscess of anal and rectal regions	Abscess of anal and rectal regions || ||	TRUE	igd	10	78716030	0.0392217	1.32858e-06	5607	Peptococcus	TRUE	reported	VAzpQU	textfile	2	1	TRUE
rs10262735	A	T	A	T	-0.17402	-0.0424	0.0775	0.1275	FALSE	TRUE	FALSE	finn-b-K11_ABSCANAL	11	4019788	0.0608	NA	0.4854	perianal abscess	Abscess of anal and rectal regions	Abscess of anal and rectal regions || ||	TRUE	igd	11	4019788	0.0374133	3.12991e-06	5329	Peptococcus	TRUE	reported	VAzpQU	textfile	2	1	TRUE
rs10262736	C	T	C	T	0.16763	-0.063	0.0666	0.06228	FALSE	FALSE	FALSE	finn-b-K11_ABSCANAL	1	216223782	0.0824	NA	0.4444	perianal abscess	Abscess of anal and rectal regions	Abscess of anal and rectal regions || ||	TRUE	igd	1	216223782	0.03795	9.28339e-06	5352	Peptococcus	TRUE	reported	VAzpQU	textfile	2	1	TRUE
rs10262737	G	A	G	A	0.0895433	-0.0287	0.4742	0.3654	FALSE	FALSE	FALSE	finn-b-K11_ABSCANAL	2	33691809	0.042	NA	0.4948	perianal abscess	Abscess of anal and rectal regions	Abscess of anal and rectal regions || ||	TRUE	igd	2	33691809	0.0188332	2.14166e-06	5657	Peptococcus	TRUE	reported	VAzpQU	textfile	2	1	TRUE
rs10262738	G	C	G	C	0.191797	-0.0958	0.0616	0.08166	FALSE	TRUE	FALSE	finn-b-K11_ABSCANAL	15	75073172	0.0737	NA	0.1935	perianal abscess	Abscess of anal and rectal regions	Abscess of anal and rectal regions || ||	TRUE	igd	15	75073172	0.0399832	1.83535e-06	5257	Peptococcus	TRUE	reported	VAzpQU	textfile	2	1	TRUE
rs10262739	A	G	A	G	-0.14067	-0.0041	0.1282	0.1698	FALSE	FALSE	FALSE	finn-b-K11_ABSCANAL	20	43118017	0.0539	NA	0.94	perianal abscess	Abscess of anal and rectal regions	Abscess of anal and rectal regions || ||	TRUE	igd	20	43118017	0.030628	6.9872e-06	5301	Peptococcus	TRUE	reported	VAzpQU	textfile	2	1	TRUE
rs10262740	G	A	G	A	0.110229	-0.0301	0.2127	0.2387	FALSE	FALSE	FALSE	finn-b-K11_ABSCANAL	14	57985112	0.047	NA	0.5218	perianal abscess	Abscess of anal and rectal regions	Abscess of anal and rectal regions || ||	TRUE	igd	14	57985112	0.0237523	3.30085e-06	5482	Peptococcus	TRUE	reported	VAzpQU	textfile	2	1	TRUE
rs10262741	T	C	T	C	0.162018	-0.0486	0.0666	0.093	FALSE	FALSE	FALSE	finn-b-K11_ABSCANAL	22	50973113	0.0689	NA	0.4805	perianal abscess	Abscess of anal and rectal regions	Abscess of anal and rectal regions || ||	TRUE	igd	22	50973113	0.0356813	3.21957e-06	5431	Peptococcus	TRUE	reported	VAzpQU	textfile	2	1	TRUE
rs10262742	G	A	G	A	0.135311	0.0488	0.0974	0.0605	FALSE	FALSE	FALSE	finn-b-K11_ABSCANAL	6	99020289	0.0835	NA	0.559099	perianal abscess	Abscess of anal and rectal regions	Abscess of anal and rectal regions || ||	TRUE	igd	6	99020289	0.0289742	1.14732e-06	5656	Peptococcus	TRUE	reported	VAzpQU	textfile	2	1	TRUE
rs10262743	T	G	T	G	0.090152	0.0184	0.4195	0.5225	FALSE	FALSE	FALSE	finn-b-K11_ABSCANAL	9	104595848	0.0401	NA	0.6468	perianal abscess	Abscess of anal and rectal regions	Abscess of anal and rectal regions || ||	TRUE	igd	9	104595848	0.018995	2.21957e-06	5657	Peptococcus	TRUE	reported	VAzpQU	textfile	2	1	TRUE
rs10262744	T	C	T	C	-0.134304	-0.1311	0.1083	0.07727	FALSE	FALSE	FALSE	finn-b-K11_ABSCANAL	11	968356	0.0754	NA	0.0822205	perianal abscess	Abscess of anal and rectal regions	Abscess of anal and rectal regions || ||	TRUE	igd	11	968356	0.0300423	5.74152e-06	5627	Peptococcus	TRUE	reported	VAzpQU	textfile	2	1	TRUE
rs10262745	G	A	G	A	0.137957	0.0474	0.1173	0.1159	FALSE	FALSE	FALSE	finn-b-K11_ABSCANAL	1	75971700	0.0628	NA	0.4506	perianal abscess	Abscess of anal and rectal regions	Abscess of anal and rectal regions || ||	TRUE	igd	1	75971700	0.0302965	8.55342e-06	5329	Peptococcus	TRUE	reported	VAzpQU	textfile	2	1	TRUE
rs10262746	C	G	C	G	0.181434	0.0688	0.1103	0.09234	FALSE	TRUE	FALSE	finn-b-K11_ABSCANAL	3	17793504	0.0694	NA	0.3212	perianal abscess	Abscess of anal and rectal regions	Abscess of anal and rectal regions || ||	TRUE	igd	3	17793504	0.0319429	1.09884e-08	5481	Peptococcus	TRUE	reported	VAzpQU	textfile	2	1	TRUE
rs10262747	G	C	G	C	0.0976832	0.039	0.2485	0.2246	FALSE	TRUE	FALSE	finn-b-K11_ABSCANAL	6	162239191	0.0479	NA	0.416	perianal abscess	Abscess of anal and rectal regions	Abscess of anal and rectal regions || ||	TRUE	igd	6	162239191	0.0214155	3.50768e-06	5655	Peptococcus	TRUE	reported	VAzpQU	textfile	2	1	TRUE
rs10262748	C	T	C	T	0.200307	-0.0216	0.0586	0.08187	FALSE	FALSE	FALSE	finn-b-K11_ABSCANAL	13	91182556	0.0735	NA	0.768599	perianal abscess	Abscess of anal and rectal regions	Abscess of anal and rectal regions || ||	TRUE	igd	13	91182556	0.0387328	2.68836e-07	4842	Peptococcus	TRUE	reported	VAzpQU	textfile	2	1	TRUE
rs10262749	C	T	C	T	0.185519	-0.0169	0.0696	0.04043	FALSE	FALSE	FALSE	finn-b-K11_ABSCANAL	5	127861692	0.1023	NA	0.8691	perianal abscess	Abscess of anal and rectal regions	Abscess of anal and rectal regions || ||	TRUE	igd	5	127861692	0.0400881	8.05438e-06	4996	Senegalimassilia	TRUE	reported	MEA5md	textfile	2	1	TRUE
rs10262750	C	A	C	A	0.081327	0.0082	0.4284	0.4082	FALSE	FALSE	FALSE	finn-b-K11_ABSCANAL	9	34332382	0.0407	NA	0.8405	perianal abscess	Abscess of anal and rectal regions	Abscess of anal and rectal regions || ||	TRUE	igd	9	34332382	0.0171154	2.63466e-06	6923	Senegalimassilia	TRUE	reported	MEA5md	textfile	2	1	TRUE
rs10262751	A	C	A	C	-0.109619	-0.012	0.1262	0.07856	FALSE	FALSE	FALSE	finn-b-K11_ABSCANAL	2	206654123	0.074	NA	0.8709	perianal abscess	Abscess of anal and rectal regions	Abscess of anal and rectal regions || ||	TRUE	igd	2	206654123	0.0247785	8.90578e-06	6923	Senegalimassilia	TRUE	reported	MEA5md	textfile	2	1	TRUE
rs10262752	C	T	C	T	0.0782258	-0.0234	0.3738	0.3622	FALSE	FALSE	FALSE	finn-b-K11_ABSCANAL	14	34431996	0.0417	NA	0.5745	perianal abscess	Abscess of anal and rectal regions	Abscess of anal and rectal regions || ||	TRUE	igd	14	34431996	0.0176841	9.50288e-06	6923	Senegalimassilia	TRUE	reported	MEA5md	textfile	2	1	TRUE
rs10262753	G	A	G	A	0.079173	0.0071	0.4583	0.4286	FALSE	FALSE	FALSE	finn-b-K11_ABSCANAL	17	48379615	0.0408	NA	0.8621	perianal abscess	Abscess of anal and rectal regions	Abscess of anal and rectal regions || ||	TRUE	igd	17	48379615	0.0170421	4.18017e-06	6923	Senegalimassilia	TRUE	reported	MEA5md	textfile	2	1	TRUE
rs10262754	T	A	T	A	-0.0822462	0.0243	0.3777	0.4013	FALSE	TRUE	FALSE	finn-b-K11_ABSCANAL	17	74949284	0.041	NA	0.5541	perianal abscess	Abscess of anal and rectal regions	Abscess of anal and rectal regions || ||	TRUE	igd	17	74949284	0.0175721	2.41534e-06	6923	Senegalimassilia	TRUE	reported	MEA5md	textfile	2	1	TRUE
rs10262755	C	A	C	A	0.139547	0.0059	0.1173	0.0853	FALSE	FALSE	FALSE	finn-b-K11_ABSCANAL	5	58424440	0.0722	NA	0.9346	perianal abscess	Abscess of anal and rectal regions	Abscess of anal and rectal regions || ||	TRUE	igd	5	58424440	0.0316748	8.06668e-06	4209	Hungatella	TRUE	reported	AFtU0w	textfile	2	1	TRUE
rs10262756	T	C	T	C	-0.149725	0.0237	0.1451	0.1877	FALSE	FALSE	FALSE	finn-b-K11_ABSCANAL	4	166058998	0.0514	NA	0.645	perianal abscess	Abscess of anal and rectal regions	Abscess of anal and rectal regions || ||	TRUE	igd	4	166058998	0.0312777	1.74998e-06	3999	Hungatella	TRUE	reported	AFtU0w	textfile	2	1	TRUE
rs10262757	T	G	T	G	-0.100023	0.0155	0.3668	0.4688	FALSE	FALSE	FALSE	finn-b-K11_ABSCANAL	8	14853525	0.0403	NA	0.7003	perianal abscess	Abscess of anal and rectal regions	Abscess of anal and rectal regions || ||	TRUE	igd	8	14853525	0.0225883	9.69162e-06	4209	Hungatella	TRUE	reported	AFtU0w	textfile	2	1	TRUE
rs10262758	G	A	G	A	0.152235	0	0.1243	0.1392	FALSE	FALSE	FALSE	finn-b-K11_ABSCANAL	14	95973619	0.0579	NA	0.9999	perianal abscess	Abscess of anal and rectal regions	Abscess of anal and rectal regions || ||	TRUE	igd	14	95973619	0.0337867	7.37677e-06	4009	Hungatella	TRUE	reported	AFtU0w	textfile	2	1	TRUE
rs10262759	G	T	G	T	-0.126025	0.0114	0.2346	0.2088	FALSE	FALSE	FALSE	finn-b-K11_ABSCANAL	15	89577376	0.0496	NA	0.8181	perianal abscess	Abscess of anal and rectal regions	Abscess of anal and rectal regions || ||	TRUE	igd	15	89577376	0.0282242	3.86095e-06	3910	Hungatella	TRUE	reported	AFtU0w	textfile	2	1	TRUE
rs10262760	C	T	C	T	-0.147352	-0.0484	0.1074	0.08792	FALSE	FALSE	FALSE	finn-b-K11_ABSCANAL	15	98476920	0.0718	NA	0.5001	perianal abscess	Abscess of anal and rectal regions	Abscess of anal and rectal regions || ||	TRUE	igd	15	98476920	0.0336531	8.58873e-06	3800	Howardella	TRUE	reported	XIYpQr	textfile	2	1	TRUE
rs10262761	A	G	A	G	-0.105833	-0.0598	0.501	0.4975	FALSE	FALSE	FALSE	finn-b-K11_ABSCANAL	17	17253288	0.0402	NA	0.1362	perianal abscess	Abscess of anal and rectal regions	Abscess of anal and rectal regions || ||	TRUE	igd	17	17253288	0.0228941	3.80393e-06	3800	Howardella	TRUE	reported	XIYpQr	textfile	2	1	TRUE
rs10262762	A	G	A	G	-0.227831	-0.0305	0.0686	0.152	FALSE	FALSE	FALSE	finn-b-K11_ABSCANAL	18	43206985	0.0561	NA	0.5868	perianal abscess	Abscess of anal and rectal regions	Abscess of anal and rectal regions || ||	TRUE	igd	18	43206985	0.046335	2.55918e-06	3608	Howardella	TRUE	reported	XIYpQr	textfile	2	1	TRUE
rs10262763	G	A	G	A	-0.169366	-0.0676	0.1133	0.1362	FALSE	FALSE	FALSE	finn-b-K11_ABSCANAL	7	133154356	0.0585	NA	0.2479	perianal abscess	Abscess of anal and rectal regions	Abscess of anal and rectal regions || ||	TRUE	igd	7	133154356	0.0352068	1.12323e-06	3586	Howardella	TRUE	reported	XIYpQr	textfile	2	1	TRUE
rs10262764	C	A	C	A	-0.192557	-0.009	0.0676	0.0886	FALSE	FALSE	FALSE	finn-b-K11_ABSCANAL	14	95452797	0.0702	NA	0.8983	perianal abscess	Abscess of anal and rectal regions	Abscess of anal and rectal regions || ||	TRUE	igd	14	95452797	0.0420093	9.97042e-06	3623	Howardella	TRUE	reported	XIYpQr	textfile	2	1	TRUE
rs10262765	T	C	T	C	-0.18123	-0.1911	0.1113	0.08948	FALSE	FALSE	FALSE	finn-b-K11_ABSCANAL	7	93527414	0.0717	NA	0.00771294	perianal abscess	Abscess of anal and rectal regions	Abscess of anal and rectal regions || ||	TRUE	igd	7	93527414	0.0402987	4.7004e-06	3216	Howardella	TRUE	reported	XIYpQr	textfile	2	1	TRUE
rs10262766	A	G	A	G	0.147035	0.0193	0.1233	0.1435	FALSE	FALSE	FALSE	finn-b-K11_ABSCANAL	2	218819396	0.0576	NA	0.7374	perianal abscess	Abscess of anal and rectal regions	Abscess of anal and rectal regions || ||	TRUE	igd	2	218819396	0.034023	9.49716e-06	3795	Howardella	TRUE	reported	XIYpQr	textfile	2	1	TRUE
rs10262767	T	G	T	G	-0.112045	0.0707	0.339	0.3495	FALSE	FALSE	FALSE	finn-b-K11_ABSCANAL	4	169178315	0.042	NA	0.0926403	perianal abscess	Abscess of anal and rectal regions	Abscess of anal and rectal regions || ||	TRUE	igd	4	169178315	0.0239328	3.34484e-06	3798	Howardella	TRUE	reported	XIYpQr	textfile	2	1	TRUE
rs10262768	A	T	A	T	-0.136779	-0.0283	0.1869	0.1157	FALSE	TRUE	FALSE	finn-b-K11_ABSCANAL	1	72972799	0.0629	NA	0.652701	perianal abscess	Abscess of anal and rectal regions	Abscess of anal and rectal regions || ||	TRUE	igd	1	72972799	0.0296811	4.0274e-06	3612	Howardella	TRUE	reported	XIYpQr	textfile	2	1	TRUE
rs10262769	G	A	G	A	0.164146	-0.0231	0.1412	0.1985	FALSE	FALSE	FALSE	finn-b-K11_ABSCANAL	18	60125134	0.0505	NA	0.647201	perianal abscess	Abscess of anal and rectal regions	Abscess of anal and rectal regions || ||	TRUE	igd	18	60125134	0.0349993	3.52468e-06	3611	Howardella	TRUE	reported	XIYpQr	textfile	2	1	TRUE
rs10262770	T	C	T	C	-0.0512828	0.0154	0.3678	0.4144	FALSE	FALSE	FALSE	finn-b-K11_ABSCANAL	5	141857415	0.0407	NA	0.706	perianal abscess	Abscess of anal and rectal regions	Abscess of anal and rectal regions || ||	TRUE	igd	5	141857415	0.0108105	2.10155e-06	17589	Subdoligranulum	TRUE	reported	fr6tU4	textfile	2	1	TRUE
rs10262771	C	T	C	T	-0.0524065	0.0246	0.2803	0.2119	FALSE	FALSE	FALSE	finn-b-K11_ABSCANAL	2	200288718	0.0491	NA	0.6169	perianal abscess	Abscess of anal and rectal regions	Abscess of anal and rectal regions || ||	TRUE	igd	2	200288718	0.0118697	8.37954e-06	17579	Subdoligranulum	TRUE	reported	fr6tU4	textfile	2	1	TRUE
rs10262772	G	A	G	A	0.0485017	-0.0037	0.4374	0.3916	FALSE	FALSE	FALSE	finn-b-K11_ABSCANAL	2	232408743	0.0412	NA	0.9285	perianal abscess	Abscess of anal and rectal regions	Abscess of anal and rectal regions || ||	TRUE	igd	2	232408743	0.0107452	6.72143e-06	17586	Subdoligranulum	TRUE	reported	fr6tU4	textfile	2	1	TRUE
rs10262773	A	T	A	T	0.0855999	-0.0631	0.1083	0.06302	FALSE	TRUE	FALSE	finn-b-K11_ABSCANAL	16	13684415	0.0833	NA	0.4487	perianal abscess	Abscess of anal and rectal regions	Abscess of anal and rectal regions || ||	TRUE	igd	16	13684415	0.0189213	7.64534e-06	15857	Subdoligranulum	TRUE	reported	fr6tU4	textfile	2	1	TRUE
rs10262774	C	T	C	T	-0.104176	0.0646	0.0557	0.1161	FALSE	FALSE	FALSE	finn-b-K11_ABSCANAL	10	125472937	0.0625	NA	0.3018	perianal abscess	Abscess of anal and rectal regions	Abscess of anal and rectal regions || ||	TRUE	igd	10	125472937	0.0230829	2.71726e-06	15566	Subdoligranulum	TRUE	reported	fr6tU4	textfile	2	1	TRUE
rs10262775	C	T	C	T	0.106744	0.0141	0.0736	0.07403	FALSE	FALSE	FALSE	finn-b-K11_ABSCANAL	6	153694029	0.0775	NA	0.8555	perianal abscess	Abscess of anal and rectal regions	Abscess of anal and rectal regions || ||	TRUE	igd	6	153694029	0.0233213	4.50556e-06	14679	Subdoligranulum	TRUE	reported	fr6tU4	textfile	2	1	TRUE
rs10262776	G	A	G	A	-0.0511008	0.0125	0.3628	0.3256	FALSE	FALSE	FALSE	finn-b-K11_ABSCANAL	14	86933898	0.0428	NA	0.7706	perianal abscess	Abscess of anal and rectal regions	Abscess of anal and rectal regions || ||	TRUE	igd	14	86933898	0.011001	4.21698e-06	17582	Subdoligranulum	TRUE	reported	fr6tU4	textfile	2	1	TRUE
rs10262777	T	G	T	G	-0.0543458	-0.0333	0.2425	0.2521	FALSE	FALSE	FALSE	finn-b-K11_ABSCANAL	4	48990885	0.0462	NA	0.4715	perianal abscess	Abscess of anal and rectal regions	Abscess of anal and rectal regions || ||	TRUE	igd	4	48990885	0.0118866	3.86747e-06	17570	Subdoligranulum	TRUE	reported	fr6tU4	textfile	2	1	TRUE
rs10262778	A	G	A	G	0.166063	0.2404	0.0417	0.0319	FALSE	FALSE	FALSE	finn-b-K11_ABSCANAL	2	218215847	0.1132	NA	0.0337	perianal abscess	Abscess of anal and rectal regions	Abscess of anal and rectal regions || ||	TRUE	igd	2	218215847	0.0357483	2.18405e-06	4312	Subdoligranulum	TRUE	reported	fr6tU4	textfile	2	1	TRUE
rs10262779	T	C	T	C	-0.0740777	-0.0115	0.1223	0.1411	FALSE	FALSE	FALSE	finn-b-K11_ABSCANAL	5	4671383	0.0574	NA	0.8415	perianal abscess	Abscess of anal and rectal regions	Abscess of anal and rectal regions || ||	TRUE	igd	5	4671383	0.0155463	2.80664e-06	17591	Subdoligranulum	TRUE	reported	fr6tU4	textfile	2	1	TRUE
rs10262780	T	C	T	C	-0.072343	-0.026	0.1113	0.1475	FALSE	FALSE	FALSE	finn-b-K11_ABSCANAL	19	29644694	0.0566	NA	0.6457	perianal abscess	Abscess of anal and rectal regions	Abscess of anal and rectal regions || ||	TRUE	igd	19	29644694	0.015933	7.52162e-06	17165	Subdoligranulum	TRUE	reported	fr6tU4	textfile	2	1	TRUE
rs10262781	G	T	G	T	-0.143279	0.0219	0.0398	0.08237	FALSE	FALSE	FALSE	finn-b-K11_ABSCANAL	5	117799448	0.0729	NA	0.764499	perianal abscess	Abscess of anal and rectal regions	Abscess of anal and rectal regions || ||	TRUE	igd	5	117799448	0.0310662	7.41394e-06	8468	Subdoligranulum	TRUE	reported	fr6tU4	textfile	2	1	TRUE
rs10262782	T	A	T	A	0.0834078	-0.0535	0.0934	0.111	FALSE	TRUE	FALSE	finn-b-K11_ABSCANAL	3	183716408	0.0642	NA	0.4043	perianal abscess	Abscess of anal and rectal regions	Abscess of anal and rectal regions || ||	TRUE	igd	3	183716408	0.0185357	4.87344e-06	16712	Subdoligranulum	TRUE	reported	fr6tU4	textfile	2	1	TRUE
rs10262783	A	G	A	G	0.0594312	0.0069	0.4076	0.4155	FALSE	FALSE	FALSE	finn-b-K11_ABSCANAL	5	34794789	0.0408	NA	0.8648	perianal abscess	Abscess of anal and rectal regions	Abscess of anal and rectal regions || ||	TRUE	igd	5	34794789	0.0135375	7.64883e-06	11473	Coprococcus2	TRUE	reported	4gtnvE	textfile	2	1	TRUE
rs10262784	T	C	T	C	0.0736486	0.0902	0.1928	0.257	FALSE	FALSE	FALSE	finn-b-K11_ABSCANAL	3	180544880	0.046	NA	0.0499896	perianal abscess	Abscess of anal and rectal regions	Abscess of anal and rectal regions || ||	TRUE	igd	3	180544880	0.0164921	9.95104e-06	11457	Coprococcus2	TRUE	reported	4gtnvE	textfile	2	1	TRUE
rs10262785	C	T	C	T	0.0754415	0.0428	0.2256	0.2263	FALSE	FALSE	FALSE	finn-b-K11_ABSCANAL	9	25554068	0.0482	NA	0.3742	perianal abscess	Abscess of anal and rectal regions	Abscess of anal and rectal regions || ||	TRUE	igd	9	25554068	0.0164619	4.72333e-06	11483	Coprococcus2	TRUE	reported	4gtnvE	textfile	2	1	TRUE
rs10262786	A	G	A	G	-0.066536	0.0296	0.3171	0.2534	FALSE	FALSE	FALSE	finn-b-K11_ABSCANAL	10	129715759	0.0462	NA	0.521601	perianal abscess	Abscess of anal and rectal regions	Abscess of anal and rectal regions || ||	TRUE	igd	10	129715759	0.0147661	8.25962e-06	11478	Coprococcus2	TRUE	reported	4gtnvE	textfile	2	1	TRUE
rs10262787	A	T	A	T	0.117085	-0.0247	0.1004	0.1119	FALSE	TRUE	FALSE	finn-b-K11_ABSCANAL	20	49266770	0.0638	NA	0.698601	perianal abscess	Abscess of anal and rectal regions	Abscess of anal and rectal regions || ||	TRUE	igd	20	49266770	0.0233995	9.37545e-07	10931	Coprococcus2	TRUE	reported	4gtnvE	textfile	2	1	TRUE
rs10262788	A	C	A	C	-0.0955381	0.0878	0.0954	0.1061	FALSE	FALSE	FALSE	finn-b-K11_ABSCANAL	1	223688236	0.0653	NA	0.1788	perianal abscess	Abscess of anal and rectal regions	Abscess of anal and rectal regions || ||	TRUE	igd	1	223688236	0.0215724	6.68258e-06	10980	Coprococcus2	TRUE	reported	4gtnvE	textfile	2	1	TRUE
rs10262789	C	T	C	T	-0.0804405	-0.0567	0.2416	0.1468	FALSE	FALSE	FALSE	finn-b-K11_ABSCANAL	1	112139008	0.057	NA	0.3199	perianal abscess	Abscess of anal and rectal regions	Abscess of anal and rectal regions || ||	TRUE	igd	1	112139008	0.0164216	1.18501e-06	11483	Coprococcus2	TRUE	reported	4gtnvE	textfile	2	1	TRUE
rs10262790	T	C	T	C	-0.0649382	0.0797	0.4135	0.3353	FALSE	FALSE	FALSE	finn-b-K11_ABSCANAL	4	131125786	0.0426	NA	0.0613395	perianal abscess	Abscess of anal and rectal regions	Abscess of anal and rectal regions || ||	TRUE	igd	4	131125786	0.013919	2.27115e-06	11009	Coprococcus2	TRUE	reported	4gtnvE	textfile	2	1	TRUE
rs10262791	A	G	A	G	0.0727361	0.0275	0.2793	0.2583	FALSE	FALSE	FALSE	finn-b-K11_ABSCANAL	1	4210455	0.0456	NA	0.5474	perianal abscess	Abscess of anal and rectal regions	Abscess of anal and rectal regions || ||	TRUE	igd	1	4210455	0.0161662	6.30687e-06	11486	Coprococcus2	TRUE	reported	4gtnvE	textfile	2	1	TRUE
rs10262792	G	T	G	T	0.118065	-0.0285	0.2942	0.277	FALSE	FALSE	FALSE	finn-b-K11_ABSCANAL	6	148403405	0.045	NA	0.5271	perianal abscess	Abscess of anal and rectal regions	Abscess of anal and rectal regions || ||	TRUE	igd	6	148403405	0.0261271	7.92312e-06	3482	Butyrivibrio	TRUE	reported	Zh0CxE	textfile	2	1	TRUE
rs10262793	T	C	T	C	0.154775	0.0115	0.1561	0.14	FALSE	FALSE	FALSE	finn-b-K11_ABSCANAL	7	150596929	0.0579	NA	0.8427	perianal abscess	Abscess of anal and rectal regions	Abscess of anal and rectal regions || ||	TRUE	igd	7	150596929	0.0321539	2.20231e-06	3482	Butyrivibrio	TRUE	reported	Zh0CxE	textfile	2	1	TRUE
rs10262794	A	G	A	G	0.205013	-0.0389	0.1014	0.09814	FALSE	FALSE	FALSE	finn-b-K11_ABSCANAL	10	22587900	0.0679	NA	0.5667	perianal abscess	Abscess of anal and rectal regions	Abscess of anal and rectal regions || ||	TRUE	igd	10	22587900	0.0457138	6.85543e-06	3234	Butyrivibrio	TRUE	reported	Zh0CxE	textfile	2	1	TRUE
rs10262795	T	C	T	C	-0.133784	-0.027	0.1988	0.178	FALSE	FALSE	FALSE	finn-b-K11_ABSCANAL	9	119693164	0.0529	NA	0.6088	perianal abscess	Abscess of anal and rectal regions	Abscess of anal and rectal regions || ||	TRUE	igd	9	119693164	0.0299444	8.8591e-06	3482	Butyrivibrio	TRUE	reported	Zh0CxE	textfile	2	1	TRUE
rs10262796	C	T	C	T	0.127488	-0.001	0.2644	0.2314	FALSE	FALSE	FALSE	finn-b-K11_ABSCANAL	17	20575697	0.0479	NA	0.9828	perianal abscess	Abscess of anal and rectal regions	Abscess of anal and rectal regions || ||	TRUE	igd	17	20575697	0.0267936	1.53182e-06	3482	Butyrivibrio	TRUE	reported	Zh0CxE	textfile	2	1	TRUE
rs10262797	G	A	G	A	0.140987	0.0212	0.1998	0.1918	FALSE	FALSE	FALSE	finn-b-K11_ABSCANAL	5	128976021	0.0508	NA	0.676	perianal abscess	Abscess of anal and rectal regions	Abscess of anal and rectal regions || ||	TRUE	igd	5	128976021	0.0309117	5.51196e-06	3482	Butyrivibrio	TRUE	reported	Zh0CxE	textfile	2	1	TRUE
rs10262798	T	C	T	C	-0.12459	0.0694	0.2922	0.3326	FALSE	FALSE	FALSE	finn-b-K11_ABSCANAL	13	27292666	0.0424	NA	0.1019	perianal abscess	Abscess of anal and rectal regions	Abscess of anal and rectal regions || ||	TRUE	igd	13	27292666	0.0260992	1.80192e-06	3482	Butyrivibrio	TRUE	reported	Zh0CxE	textfile	2	1	TRUE
rs10262799	A	G	A	G	-0.108349	-0.022	0.4712	0.4254	FALSE	FALSE	FALSE	finn-b-K11_ABSCANAL	20	811507	0.0407	NA	0.5894	perianal abscess	Abscess of anal and rectal regions	Abscess of anal and rectal regions || ||	TRUE	igd	20	811507	0.0240008	6.61084e-06	3456	Butyrivibrio	TRUE	reported	Zh0CxE	textfile	2	1	TRUE
rs10262800	A	G	A	G	-0.17471	0.0619	0.0984	0.1858	FALSE	FALSE	FALSE	finn-b-K11_ABSCANAL	3	54288503	0.0519	NA	0.233	perianal abscess	Abscess of anal and rectal regions	Abscess of anal and rectal regions || ||	TRUE	igd	3	54288503	0.0389333	8.18641e-06	3481	Butyrivibrio	TRUE	reported	Zh0CxE	textfile	2	1	TRUE
rs10262801	C	T	C	T	0.224078	-0.0699	0.1004	0.1423	FALSE	FALSE	FALSE	finn-b-K11_ABSCANAL	14	76065563	0.059	NA	0.2358	perianal abscess	Abscess of anal and rectal regions	Abscess of anal and rectal regions || ||	TRUE	igd	14	76065563	0.0449336	7.86241e-07	3073	Butyrivibrio	TRUE	reported	Zh0CxE	textfile	2	1	TRUE
rs10262802	C	G	C	G	0.186779	-0.0173	0.0875	0.08035	FALSE	TRUE	FALSE	finn-b-K11_ABSCANAL	1	235580646	0.0739	NA	0.8149	perianal abscess	Abscess of anal and rectal regions	Abscess of anal and rectal regions || ||	TRUE	igd	1	235580646	0.0389112	1.70567e-06	3480	Butyrivibrio	TRUE	reported	Zh0CxE	textfile	2	1	TRUE
rs10262803	A	G	A	G	-0.201027	0.1687	0.0875	0.08969	FALSE	FALSE	FALSE	finn-b-K11_ABSCANAL	14	34150977	0.0702	NA	0.0162499	perianal abscess	Abscess of anal and rectal regions	Abscess of anal and rectal regions || ||	TRUE	igd	14	34150977	0.0428204	2.45748e-06	3478	Butyrivibrio	TRUE	reported	Zh0CxE	textfile	2	1	TRUE
rs10262804	T	C	T	C	0.216874	-0.096	0.0477	0.04606	FALSE	FALSE	FALSE	finn-b-K11_ABSCANAL	18	10267733	0.096	NA	0.3176	perianal abscess	Abscess of anal and rectal regions	Abscess of anal and rectal regions || ||	TRUE	igd	18	10267733	0.0483299	6.6643e-06	3379	Butyrivibrio	TRUE	reported	Zh0CxE	textfile	2	1	TRUE
rs10262805	A	G	A	G	-0.11923	0.0184	0.504	0.4821	FALSE	FALSE	FALSE	finn-b-K11_ABSCANAL	6	111780705	0.0401	NA	0.646399	perianal abscess	Abscess of anal and rectal regions	Abscess of anal and rectal regions || ||	TRUE	igd	6	111780705	0.0239975	7.69113e-07	3481	Butyrivibrio	TRUE	reported	Zh0CxE	textfile	2	1	TRUE
rs10262806	G	A	G	A	0.119846	-0.0762	0.3827	0.4241	FALSE	FALSE	FALSE	finn-b-K11_ABSCANAL	6	21960091	0.0407	NA	0.0613607	perianal abscess	Abscess of anal and rectal regions	Abscess of anal and rectal regions || ||	TRUE	igd	6	21960091	0.0253367	3.10655e-06	3259	Butyrivibrio	TRUE	reported	Zh0CxE	textfile	2	1	TRUE
rs10262807	A	G	A	G	0.117973	0.0244	0.3111	0.2918	FALSE	FALSE	FALSE	finn-b-K11_ABSCANAL	6	53939724	0.044	NA	0.578801	perianal abscess	Abscess of anal and rectal regions	Abscess of anal and rectal regions || ||	TRUE	igd	6	53939724	0.0259861	5.54958e-06	3482	Butyrivibrio	TRUE	reported	Zh0CxE	textfile	2	1	TRUE
rs10262808	A	G	A	G	0.0549699	0.0174	0.2416	0.1299	FALSE	FALSE	FALSE	finn-b-K11_ABSCANAL	2	191304149	0.0598	NA	0.7706	perianal abscess	Abscess of anal and rectal regions	Abscess of anal and rectal regions || ||	TRUE	igd	2	191304149	0.0123563	8.58646e-06	17135	Butyricicoccus	TRUE	reported	OiV1c3	textfile	2	1	TRUE
rs10262809	A	G	A	G	0.0701199	-0.0047	0.165	0.2238	FALSE	FALSE	FALSE	finn-b-K11_ABSCANAL	1	67379595	0.0482	NA	0.9219	perianal abscess	Abscess of anal and rectal regions	Abscess of anal and rectal regions || ||	TRUE	igd	1	67379595	0.0158213	9.57686e-06	16237	Butyricicoccus	TRUE	reported	OiV1c3	textfile	2	1	TRUE
rs10262810	T	C	T	C	-0.262206	-0.082	0.0527	0.02905	FALSE	FALSE	FALSE	finn-b-K11_ABSCANAL	13	27018240	0.1204	NA	0.495801	perianal abscess	Abscess of anal and rectal regions	Abscess of anal and rectal regions || ||	TRUE	igd	13	27018240	0.0564729	5.79191e-06	3135	Butyricicoccus	TRUE	reported	OiV1c3	textfile	2	1	TRUE
rs10262811	G	T	G	T	-0.0506956	0.0594	0.4215	0.4714	FALSE	FALSE	FALSE	finn-b-K11_ABSCANAL	4	7460153	0.0401	NA	0.1387	perianal abscess	Abscess of anal and rectal regions	Abscess of anal and rectal regions || ||	TRUE	igd	4	7460153	0.011024	3.87256e-06	17133	Butyricicoccus	TRUE	reported	OiV1c3	textfile	2	1	TRUE
rs10262812	G	T	G	T	0.0614216	-0.0458	0.1978	0.1952	FALSE	FALSE	FALSE	finn-b-K11_ABSCANAL	10	126908208	0.0509	NA	0.3682	perianal abscess	Abscess of anal and rectal regions	Abscess of anal and rectal regions || ||	TRUE	igd	10	126908208	0.0135979	7.3849e-06	16889	Butyricicoccus	TRUE	reported	OiV1c3	textfile	2	1	TRUE
rs10262813	T	C	T	C	0.0828027	0.0651	0.1083	0.1003	FALSE	FALSE	FALSE	finn-b-K11_ABSCANAL	2	153453410	0.067	NA	0.3315	perianal abscess	Abscess of anal and rectal regions	Abscess of anal and rectal regions || ||	TRUE	igd	2	153453410	0.0167401	7.6194e-07	17133	Butyricicoccus	TRUE	reported	OiV1c3	textfile	2	1	TRUE
rs10262814	T	G	T	G	0.224039	-0.0337	0.0437	0.02583	FALSE	FALSE	FALSE	finn-b-K11_ABSCANAL	7	157688150	0.1275	NA	0.7913	perianal abscess	Abscess of anal and rectal regions	Abscess of anal and rectal regions || ||	TRUE	igd	7	157688150	0.0494959	5.9377e-06	4007	Butyricicoccus	TRUE	reported	OiV1c3	textfile	2	1	TRUE
rs10262815	T	C	T	C	0.0815733	-0.0758	0.0845	0.0913	FALSE	FALSE	FALSE	finn-b-K11_ABSCANAL	13	100213990	0.0699	NA	0.278	perianal abscess	Abscess of anal and rectal regions	Abscess of anal and rectal regions || ||	TRUE	igd	13	100213990	0.0183167	5.5178e-06	17134	Butyricicoccus	TRUE	reported	OiV1c3	textfile	2	1	TRUE
rs10262816	T	A	T	A	0.0619423	0.0545	0.1938	0.1321	FALSE	TRUE	FALSE	finn-b-K11_ABSCANAL	18	22899113	0.0598	NA	0.3618	perianal abscess	Abscess of anal and rectal regions	Abscess of anal and rectal regions || ||	TRUE	igd	18	22899113	0.0139942	6.797e-06	17022	Butyricicoccus	TRUE	reported	OiV1c3	textfile	2	1	TRUE
rs10262817	A	G	A	G	-0.0834413	0.0223	0.5586	0.4781	FALSE	FALSE	FALSE	finn-b-K11_ABSCANAL	8	138638199	0.04	NA	0.5776	perianal abscess	Abscess of anal and rectal regions	Abscess of anal and rectal regions || ||	TRUE	igd	8	138638199	0.0180989	4.17309e-06	6145	CandidatusSoleaferrea	TRUE	reported	V3YHL0	textfile	2	1	TRUE
rs10262818	T	C	T	C	0.0834858	0.0097	0.4911	0.4436	FALSE	FALSE	FALSE	finn-b-K11_ABSCANAL	9	10611282	0.0408	NA	0.8119	perianal abscess	Abscess of anal and rectal regions	Abscess of anal and rectal regions || ||	TRUE	igd	9	10611282	0.0182426	5.47174e-06	5999	CandidatusSoleaferrea	TRUE	reported	V3YHL0	textfile	2	1	TRUE
rs10262819	G	C	G	C	-0.12805	-0.0961	0.1292	0.1425	FALSE	TRUE	FALSE	finn-b-K11_ABSCANAL	6	109376647	0.0575	NA	0.0943996	perianal abscess	Abscess of anal and rectal regions	Abscess of anal and rectal regions || ||	TRUE	igd	6	109376647	0.0285446	4.41523e-06	6101	CandidatusSoleaferrea	TRUE	reported	V3YHL0	textfile	2	1	TRUE
rs10262820	T	A	T	A	0.228255	-0.1261	0.0487	0.02467	FALSE	TRUE	FALSE	finn-b-K11_ABSCANAL	3	190349049	0.1296	NA	0.3305	perianal abscess	Abscess of anal and rectal regions	Abscess of anal and rectal regions || ||	TRUE	igd	3	190349049	0.0509241	9.45546e-06	3088	CandidatusSoleaferrea	TRUE	reported	V3YHL0	textfile	2	1	TRUE
rs10262821	C	T	C	T	0.104966	0.0123	0.3618	0.3395	FALSE	FALSE	FALSE	finn-b-K11_ABSCANAL	7	352368	0.0437	NA	0.7787	perianal abscess	Abscess of anal and rectal regions	Abscess of anal and rectal regions || ||	TRUE	igd	7	352368	0.0240995	5.41138e-06	5958	CandidatusSoleaferrea	TRUE	reported	V3YHL0	textfile	2	1	TRUE
rs10262822	T	C	T	C	0.112197	0.0415	0.1799	0.1574	FALSE	FALSE	FALSE	finn-b-K11_ABSCANAL	1	224688107	0.0549	NA	0.4499	perianal abscess	Abscess of anal and rectal regions	Abscess of anal and rectal regions || ||	TRUE	igd	1	224688107	0.023186	1.3685e-06	6145	CandidatusSoleaferrea	TRUE	reported	V3YHL0	textfile	2	1	TRUE
rs10262823	T	C	T	C	0.0986136	0.0463	0.2763	0.2422	FALSE	FALSE	FALSE	finn-b-K11_ABSCANAL	3	137945192	0.047	NA	0.3248	perianal abscess	Abscess of anal and rectal regions	Abscess of anal and rectal regions || ||	TRUE	igd	3	137945192	0.0215646	5.53183e-06	6101	CandidatusSoleaferrea	TRUE	reported	V3YHL0	textfile	2	1	TRUE
rs10262824	A	G	A	G	-0.0840437	0.011	0.3847	0.3715	FALSE	FALSE	FALSE	finn-b-K11_ABSCANAL	12	115352769	0.0415	NA	0.7901	perianal abscess	Abscess of anal and rectal regions	Abscess of anal and rectal regions || ||	TRUE	igd	12	115352769	0.0187031	7.88786e-06	6142	CandidatusSoleaferrea	TRUE	reported	V3YHL0	textfile	2	1	TRUE
rs10262825	A	G	A	G	-0.0969304	-0.0575	0.1968	0.3236	FALSE	FALSE	FALSE	finn-b-K11_ABSCANAL	15	62394540	0.043	NA	0.1815	perianal abscess	Abscess of anal and rectal regions	Abscess of anal and rectal regions || ||	TRUE	igd	15	62394540	0.0214221	5.80051e-06	6145	CandidatusSoleaferrea	TRUE	reported	V3YHL0	textfile	2	1	TRUE
rs10262826	T	C	T	C	-0.0951085	-0.0032	0.2505	0.2135	FALSE	FALSE	FALSE	finn-b-K11_ABSCANAL	14	76403542	0.0488	NA	0.948	perianal abscess	Abscess of anal and rectal regions	Abscess of anal and rectal regions || ||	TRUE	igd	14	76403542	0.0212799	9.29448e-06	6145	CandidatusSoleaferrea	TRUE	reported	V3YHL0	textfile	2	1	TRUE
rs10262827	C	G	C	G	0.184647	0.0512	0.0586	0.0599	FALSE	TRUE	FALSE	finn-b-K11_ABSCANAL	19	47991441	0.0845	NA	0.5447	perianal abscess	Abscess of anal and rectal regions	Abscess of anal and rectal regions || ||	TRUE	igd	19	47991441	0.0397237	9.58382e-06	5065	CandidatusSoleaferrea	TRUE	reported	V3YHL0	textfile	2	1	TRUE
rs10262828	A	G	A	G	0.0892075	-0.0229	0.3062	0.3565	FALSE	FALSE	FALSE	finn-b-K11_ABSCANAL	2	19885907	0.0421	NA	0.586001	perianal abscess	Abscess of anal and rectal regions	Abscess of anal and rectal regions || ||	TRUE	igd	2	19885907	0.0195401	5.94796e-06	6145	CandidatusSoleaferrea	TRUE	reported	V3YHL0	textfile	2	1	TRUE
rs10262829	G	A	G	A	-0.0568869	-0.0522	0.498	0.4073	FALSE	FALSE	FALSE	finn-b-K11_ABSCANAL	8	121244406	0.0409	NA	0.2017	perianal abscess	Abscess of anal and rectal regions	Abscess of anal and rectal regions || ||	TRUE	igd	8	121244406	0.0121152	3.05624e-06	13772	LachnospiraceaeFCS020group	TRUE	reported	86ngaM	textfile	2	1	TRUE
rs10262830	G	C	G	C	-0.108906	0.0435	0.0845	0.05616	FALSE	TRUE	FALSE	finn-b-K11_ABSCANAL	5	109403564	0.0873	NA	0.618399	perianal abscess	Abscess of anal and rectal regions	Abscess of anal and rectal regions || ||	TRUE	igd	5	109403564	0.0242055	2.5545e-06	13238	LachnospiraceaeFCS020group	TRUE	reported	86ngaM	textfile	2	1	TRUE
rs10262831	C	G	C	G	0.106101	-0.074	0.1213	0.1096	FALSE	TRUE	FALSE	finn-b-K11_ABSCANAL	1	35328576	0.0648	NA	0.2537	perianal abscess	Abscess of anal and rectal regions	Abscess of anal and rectal regions || ||	TRUE	igd	1	35328576	0.0222904	2.15431e-06	13101	LachnospiraceaeFCS020group	TRUE	reported	86ngaM	textfile	2	1	TRUE
rs10262832	G	A	G	A	0.105963	0.0253	0.0915	0.1444	FALSE	FALSE	FALSE	finn-b-K11_ABSCANAL	10	44346094	0.0598	NA	0.6718	perianal abscess	Abscess of anal and rectal regions	Abscess of anal and rectal regions || ||	TRUE	igd	10	44346094	0.0232501	5.59664e-06	13172	LachnospiraceaeFCS020group	TRUE	reported	86ngaM	textfile	2	1	TRUE
rs10262833	T	C	T	C	-0.200628	-0.0168	0.0328	0.0318	FALSE	FALSE	FALSE	finn-b-K11_ABSCANAL	19	17865305	0.1144	NA	0.8835	perianal abscess	Abscess of anal and rectal regions	Abscess of anal and rectal regions || ||	TRUE	igd	19	17865305	0.0449372	1.58163e-06	3555	LachnospiraceaeFCS020group	TRUE	reported	86ngaM	textfile	2	1	TRUE
rs10262834	C	T	C	T	-0.0666305	-0.0612	0.2555	0.2653	FALSE	FALSE	FALSE	finn-b-K11_ABSCANAL	4	166588085	0.046	NA	0.1833	perianal abscess	Abscess of anal and rectal regions	Abscess of anal and rectal regions || ||	TRUE	igd	4	166588085	0.0141577	5.20809e-06	13772	LachnospiraceaeFCS020group	TRUE	reported	86ngaM	textfile	2	1	TRUE
rs10262835	T	C	T	C	0.0564927	-0.0285	0.4543	0.3009	FALSE	FALSE	FALSE	finn-b-K11_ABSCANAL	3	165996415	0.0437	NA	0.514801	perianal abscess	Abscess of anal and rectal regions	Abscess of anal and rectal regions || ||	TRUE	igd	3	165996415	0.0121736	3.91911e-06	13772	LachnospiraceaeFCS020group	TRUE	reported	86ngaM	textfile	2	1	TRUE
rs10262836	T	C	T	C	-0.190615	0.0073	0.0358	0.03891	FALSE	FALSE	FALSE	finn-b-K11_ABSCANAL	11	3248876	0.1044	NA	0.9442	perianal abscess	Abscess of anal and rectal regions	Abscess of anal and rectal regions || ||	TRUE	igd	11	3248876	0.0414403	2.62028e-06	5642	LachnospiraceaeFCS020group	TRUE	reported	86ngaM	textfile	2	1	TRUE
rs10262837	C	G	C	G	0.125481	-0.0456	0.0636	0.07286	FALSE	TRUE	FALSE	finn-b-K11_ABSCANAL	16	23631307	0.0768	NA	0.5526	perianal abscess	Abscess of anal and rectal regions	Abscess of anal and rectal regions || ||	TRUE	igd	16	23631307	0.0259008	3.14826e-06	12465	LachnospiraceaeFCS020group	TRUE	reported	86ngaM	textfile	2	1	TRUE
rs10262838	G	T	G	T	-0.0550587	0.0638	0.4781	0.494	FALSE	FALSE	FALSE	finn-b-K11_ABSCANAL	10	65563647	0.0402	NA	0.113	perianal abscess	Abscess of anal and rectal regions	Abscess of anal and rectal regions || ||	TRUE	igd	10	65563647	0.0121847	6.55048e-06	13772	LachnospiraceaeFCS020group	TRUE	reported	86ngaM	textfile	2	1	TRUE
rs10262839	T	G	T	G	0.0604208	0.0658	0.2863	0.2723	FALSE	FALSE	FALSE	finn-b-K11_ABSCANAL	6	71966268	0.0455	NA	0.1485	perianal abscess	Abscess of anal and rectal regions	Abscess of anal and rectal regions || ||	TRUE	igd	6	71966268	0.0135965	8.9819e-06	13487	LachnospiraceaeFCS020group	TRUE	reported	86ngaM	textfile	2	1	TRUE
rs10262840	G	A	G	A	0.0679483	0.0776	0.2813	0.2991	FALSE	FALSE	FALSE	finn-b-K11_ABSCANAL	19	2571232	0.0439	NA	0.0771898	perianal abscess	Abscess of anal and rectal regions	Abscess of anal and rectal regions || ||	TRUE	igd	19	2571232	0.0133496	3.72097e-07	13534	LachnospiraceaeFCS020group	TRUE	reported	86ngaM	textfile	2	1	TRUE
rs10262841	A	G	A	G	-0.116881	0.0177	0.0835	0.04044	FALSE	FALSE	FALSE	finn-b-K11_ABSCANAL	2	53946431	0.102	NA	0.8626	perianal abscess	Abscess of anal and rectal regions	Abscess of anal and rectal regions || ||	TRUE	igd	2	53946431	0.0246589	1.63421e-06	12396	LachnospiraceaeFCS020group	TRUE	reported	86ngaM	textfile	2	1	TRUE
rs10262842	A	G	A	G	0.055381	-0.0097	0.4523	0.4932	FALSE	FALSE	FALSE	finn-b-K11_ABSCANAL	4	165786478	0.04	NA	0.8076	perianal abscess	Abscess of anal and rectal regions	Abscess of anal and rectal regions || ||	TRUE	igd	4	165786478	0.0123659	7.4729e-06	13542	LachnospiraceaeFCS020group	TRUE	reported	86ngaM	textfile	2	1	TRUE
rs10262843	C	T	C	T	-0.062804	-0.0505	0.2843	0.2875	FALSE	FALSE	FALSE	finn-b-K11_ABSCANAL	13	40419314	0.0444	NA	0.2555	perianal abscess	Abscess of anal and rectal regions	Abscess of anal and rectal regions || ||	TRUE	igd	13	40419314	0.0130744	1.38618e-06	13772	LachnospiraceaeFCS020group	TRUE	reported	86ngaM	textfile	2	1	TRUE
rs10262844	A	G	A	G	-0.0577795	0.0359	0.3757	0.4228	FALSE	FALSE	FALSE	finn-b-K11_ABSCANAL	8	1266824	0.0408	NA	0.379	perianal abscess	Abscess of anal and rectal regions	Abscess of anal and rectal regions || ||	TRUE	igd	8	1266824	0.0125389	3.67441e-06	14218	Odoribacter	TRUE	reported	SWbZqE	textfile	2	1	TRUE
rs10262845	C	T	C	T	0.0550695	-0.0043	0.4066	0.3846	FALSE	FALSE	FALSE	finn-b-K11_ABSCANAL	19	49523088	0.0413	NA	0.917	perianal abscess	Abscess of anal and rectal regions	Abscess of anal and rectal regions || ||	TRUE	igd	19	49523088	0.0121164	6.57936e-06	14135	Odoribacter	TRUE	reported	SWbZqE	textfile	2	1	TRUE
rs10262846	A	T	A	T	0.0999781	0.0311	0.0746	0.04764	FALSE	TRUE	FALSE	finn-b-K11_ABSCANAL	11	6848360	0.0945	NA	0.742	perianal abscess	Abscess of anal and rectal regions	Abscess of anal and rectal regions || ||	TRUE	igd	11	6848360	0.0223785	8.85048e-06	13689	Odoribacter	TRUE	reported	SWbZqE	textfile	2	1	TRUE
rs10262847	A	G	A	G	-0.0726896	-0.0317	0.169	0.09642	FALSE	FALSE	FALSE	finn-b-K11_ABSCANAL	14	70944224	0.0679	NA	0.641	perianal abscess	Abscess of anal and rectal regions	Abscess of anal and rectal regions || ||	TRUE	igd	14	70944224	0.0161372	3.68032e-06	14698	Odoribacter	TRUE	reported	SWbZqE	textfile	2	1	TRUE
rs10262848	A	G	A	G	-0.0576329	0.0249	0.3012	0.3624	FALSE	FALSE	FALSE	finn-b-K11_ABSCANAL	17	46763962	0.0419	NA	0.5521	perianal abscess	Abscess of anal and rectal regions	Abscess of anal and rectal regions || ||	TRUE	igd	17	46763962	0.0129154	6.02696e-06	14687	Odoribacter	TRUE	reported	SWbZqE	textfile	2	1	TRUE
rs10262849	G	A	G	A	0.0881922	-0.0313	0.1183	0.1225	FALSE	FALSE	FALSE	finn-b-K11_ABSCANAL	4	11907559	0.0613	NA	0.609901	perianal abscess	Abscess of anal and rectal regions	Abscess of anal and rectal regions || ||	TRUE	igd	4	11907559	0.0194146	6.0595e-06	14597	Odoribacter	TRUE	reported	SWbZqE	textfile	2	1	TRUE
rs10262850	T	G	T	G	0.121449	-0.0527	0.0626	0.07654	FALSE	FALSE	FALSE	finn-b-K11_ABSCANAL	8	69677480	0.0762	NA	0.4897	perianal abscess	Abscess of anal and rectal regions	Abscess of anal and rectal regions || ||	TRUE	igd	8	69677480	0.0264106	9.48684e-06	11803	Odoribacter	TRUE	reported	SWbZqE	textfile	2	1	TRUE
rs10262851	G	A	G	A	-0.133489	-0.0029	0.0586	0.0613	FALSE	FALSE	FALSE	finn-b-K11_ABSCANAL	12	67655943	0.084	NA	0.9729	perianal abscess	Abscess of anal and rectal regions	Abscess of anal and rectal regions || ||	TRUE	igd	12	67655943	0.0268526	6.56256e-07	11935	Odoribacter	TRUE	reported	SWbZqE	textfile	2	1	TRUE
rs10262852	T	C	T	C	0.132323	-0.0219	0.0905	0.05681	FALSE	FALSE	FALSE	finn-b-K11_ABSCANAL	8	113109756	0.0863	NA	0.7997	perianal abscess	Abscess of anal and rectal regions	Abscess of anal and rectal regions || ||	TRUE	igd	8	113109756	0.0293688	6.40572e-06	7361	Enterorhabdus	TRUE	reported	ZNBxBu	textfile	2	1	TRUE
rs10262853	T	G	T	G	0.182308	0.077	0.0835	0.03172	FALSE	FALSE	FALSE	finn-b-K11_ABSCANAL	2	19611953	0.1149	NA	0.5031	perianal abscess	Abscess of anal and rectal regions	Abscess of anal and rectal regions || ||	TRUE	igd	2	19611953	0.0382298	2.17342e-06	5956	Enterorhabdus	TRUE	reported	ZNBxBu	textfile	2	1	TRUE
rs10262854	C	T	C	T	0.0843291	-0.1122	0.2346	0.2	FALSE	FALSE	FALSE	finn-b-K11_ABSCANAL	7	89709883	0.0505	NA	0.02629	perianal abscess	Abscess of anal and rectal regions	Abscess of anal and rectal regions || ||	TRUE	igd	7	89709883	0.0189864	8.89859e-06	7524	Enterorhabdus	TRUE	reported	ZNBxBu	textfile	2	1	TRUE
rs10262855	A	G	A	G	0.0980897	-0.0238	0.1899	0.1917	FALSE	FALSE	FALSE	finn-b-K11_ABSCANAL	11	62174193	0.0511	NA	0.641	perianal abscess	Abscess of anal and rectal regions	Abscess of anal and rectal regions || ||	TRUE	igd	11	62174193	0.0208995	2.94044e-06	7524	Enterorhabdus	TRUE	reported	ZNBxBu	textfile	2	1	TRUE
rs10262856	T	C	T	C	0.26199	-0.0212	0.0427	0.04119	FALSE	FALSE	FALSE	finn-b-K11_ABSCANAL	12	69515102	0.1012	NA	0.8338	perianal abscess	Abscess of anal and rectal regions	Abscess of anal and rectal regions || ||	TRUE	igd	12	69515102	0.055123	4.84923e-06	3109	Enterorhabdus	TRUE	reported	ZNBxBu	textfile	2	1	TRUE
rs10262857	G	A	G	A	0.132988	0.0378	0.0686	0.06973	FALSE	FALSE	FALSE	finn-b-K11_ABSCANAL	2	236439879	0.0789	NA	0.631801	perianal abscess	Abscess of anal and rectal regions	Abscess of anal and rectal regions || ||	TRUE	igd	2	236439879	0.0298306	5.88042e-06	7494	Enterorhabdus	TRUE	reported	ZNBxBu	textfile	2	1	TRUE
rs10262858	A	T	A	T	0.0860019	-0.0121	0.3946	0.2814	FALSE	TRUE	FALSE	finn-b-K11_ABSCANAL	10	20280612	0.0449	NA	0.786799	perianal abscess	Abscess of anal and rectal regions	Abscess of anal and rectal regions || ||	TRUE	igd	10	20280612	0.0169148	5.23856e-07	7524	Enterorhabdus	TRUE	reported	ZNBxBu	textfile	2	1	TRUE
rs10262859	C	A	C	A	0.0580232	0.0634	0.2962	0.2684	FALSE	FALSE	FALSE	finn-b-K11_ABSCANAL	1	30400301	0.0454	NA	0.1622	perianal abscess	Abscess of anal and rectal regions	Abscess of anal and rectal regions || ||	TRUE	igd	1	30400301	0.0122722	1.95915e-06	16723	Coprococcus1	TRUE	reported	zfsM7C	textfile	2	1	TRUE
rs10262860	G	T	G	T	0.0903299	-0.0558	0.0944	0.1298	FALSE	FALSE	FALSE	finn-b-K11_ABSCANAL	11	124554061	0.0603	NA	0.3543	perianal abscess	Abscess of anal and rectal regions	Abscess of anal and rectal regions || ||	TRUE	igd	11	124554061	0.0197212	4.91531e-06	15186	Coprococcus1	TRUE	reported	zfsM7C	textfile	2	1	TRUE
rs10262861	G	C	G	C	-0.0521782	-0.0074	0.3429	0.2963	FALSE	TRUE	FALSE	finn-b-K11_ABSCANAL	14	29898456	0.0439	NA	0.8666	perianal abscess	Abscess of anal and rectal regions	Abscess of anal and rectal regions || ||	TRUE	igd	14	29898456	0.0118051	8.00779e-06	16633	Coprococcus1	TRUE	reported	zfsM7C	textfile	2	1	TRUE
rs10262862	T	C	T	C	0.0499197	-0.0033	0.4085	0.3977	FALSE	FALSE	FALSE	finn-b-K11_ABSCANAL	2	22079770	0.0411	NA	0.9361	perianal abscess	Abscess of anal and rectal regions	Abscess of anal and rectal regions || ||	TRUE	igd	2	22079770	0.0113558	8.95283e-06	16733	Coprococcus1	TRUE	reported	zfsM7C	textfile	2	1	TRUE
rs10262863	A	G	A	G	-0.0510343	0.0373	0.4394	0.3804	FALSE	FALSE	FALSE	finn-b-K11_ABSCANAL	6	72529277	0.0413	NA	0.3662	perianal abscess	Abscess of anal and rectal regions	Abscess of anal and rectal regions || ||	TRUE	igd	6	72529277	0.0109535	3.32862e-06	16729	Coprococcus1	TRUE	reported	zfsM7C	textfile	2	1	TRUE
rs10262864	A	G	A	G	0.0561173	0.0099	0.2903	0.2853	FALSE	FALSE	FALSE	finn-b-K11_ABSCANAL	19	2600717	0.0445	NA	0.8244	perianal abscess	Abscess of anal and rectal regions	Abscess of anal and rectal regions || ||	TRUE	igd	19	2600717	0.0126824	7.65327e-06	16040	Coprococcus1	TRUE	reported	zfsM7C	textfile	2	1	TRUE
rs10262865	G	A	G	A	-0.0585649	0.0047	0.4831	0.4104	FALSE	FALSE	FALSE	finn-b-K11_ABSCANAL	20	4319420	0.0407	NA	0.9073	perianal abscess	Abscess of anal and rectal regions	Abscess of anal and rectal regions || ||	TRUE	igd	20	4319420	0.0109914	1.13969e-07	16651	Coprococcus1	TRUE	reported	zfsM7C	textfile	2	1	TRUE
rs10262866	A	G	A	G	-0.08963	-0.0397	0.1113	0.1154	FALSE	FALSE	FALSE	finn-b-K11_ABSCANAL	4	174468316	0.0631	NA	0.5296	perianal abscess	Abscess of anal and rectal regions	Abscess of anal and rectal regions || ||	TRUE	igd	4	174468316	0.0186508	1.57195e-06	16379	Coprococcus1	TRUE	reported	zfsM7C	textfile	2	1	TRUE
rs10262867	T	C	T	C	0.167591	0.1259	0.0606	0.03135	FALSE	FALSE	FALSE	finn-b-K11_ABSCANAL	11	134622282	0.1153	NA	0.275	perianal abscess	Abscess of anal and rectal regions	Abscess of anal and rectal regions || ||	TRUE	igd	11	134622282	0.0355224	1.97917e-06	7206	Coprococcus1	TRUE	reported	zfsM7C	textfile	2	1	TRUE
rs10262868	T	C	T	C	0.0573137	0.0236	0.2396	0.2095	FALSE	FALSE	FALSE	finn-b-K11_ABSCANAL	3	165693143	0.0491	NA	0.6305	perianal abscess	Abscess of anal and rectal regions	Abscess of anal and rectal regions || ||	TRUE	igd	3	165693143	0.0127573	8.56864e-06	16733	Coprococcus1	TRUE	reported	zfsM7C	textfile	2	1	TRUE
rs10262869	T	C	T	C	-0.0718989	0.0075	0.1869	0.1079	FALSE	FALSE	FALSE	finn-b-K11_ABSCANAL	1	95424321	0.0646	NA	0.9077	perianal abscess	Abscess of anal and rectal regions	Abscess of anal and rectal regions || ||	TRUE	igd	1	95424321	0.0144651	1.03291e-06	16732	Coprococcus1	TRUE	reported	zfsM7C	textfile	2	1	TRUE
rs10262870	C	G	C	G	-0.0518543	-0.0532	0.3887	0.3331	FALSE	TRUE	FALSE	finn-b-K11_ABSCANAL	7	132556835	0.0425	NA	0.2106	perianal abscess	Abscess of anal and rectal regions	Abscess of anal and rectal regions || ||	TRUE	igd	7	132556835	0.0113136	4.55233e-06	16733	Coprococcus1	TRUE	reported	zfsM7C	textfile	2	1	TRUE
rs10262871	C	T	C	T	0.205899	-0.1213	0.0547	0.046	FALSE	FALSE	FALSE	finn-b-K11_ABSCANAL	10	15913820	0.098	NA	0.2157	perianal abscess	Abscess of anal and rectal regions	Abscess of anal and rectal regions || ||	TRUE	igd	10	15913820	0.0460018	8.61855e-06	4310	Coprococcus1	TRUE	reported	zfsM7C	textfile	2	1	TRUE
rs10262872	A	C	A	C	-0.199832	0.1038	0.0636	0.0997	FALSE	FALSE	FALSE	finn-b-K11_ABSCANAL	14	52219066	0.0676	NA	0.1247	perianal abscess	Abscess of anal and rectal regions	Abscess of anal and rectal regions || ||	TRUE	igd	14	52219066	0.0414577	2.38663e-06	5071	Eubacteriumruminantiumgroup	TRUE	reported	QG5rFv	textfile	2	1	TRUE
rs10262873	G	A	G	A	0.0726438	0.0087	0.4722	0.5788	FALSE	FALSE	FALSE	finn-b-K11_ABSCANAL	1	88523399	0.0406	NA	0.8309	perianal abscess	Abscess of anal and rectal regions	Abscess of anal and rectal regions || ||	TRUE	igd	1	88523399	0.0160924	6.79541e-06	7739	Eubacteriumruminantiumgroup	TRUE	reported	QG5rFv	textfile	2	1	TRUE
rs10262874	T	A	T	A	0.143141	0.0149	0.1074	0.1398	FALSE	TRUE	FALSE	finn-b-K11_ABSCANAL	22	48749548	0.0584	NA	0.7981	perianal abscess	Abscess of anal and rectal regions	Abscess of anal and rectal regions || ||	TRUE	igd	22	48749548	0.0293757	5.82166e-06	7123	Eubacteriumruminantiumgroup	TRUE	reported	QG5rFv	textfile	2	1	TRUE
rs10262875	G	T	G	T	-0.073258	0.0469	0.4841	0.5573	FALSE	FALSE	FALSE	finn-b-K11_ABSCANAL	15	61289622	0.0403	NA	0.2447	perianal abscess	Abscess of anal and rectal regions	Abscess of anal and rectal regions || ||	TRUE	igd	15	61289622	0.0160888	5.43671e-06	7718	Eubacteriumruminantiumgroup	TRUE	reported	QG5rFv	textfile	2	1	TRUE
rs10262876	T	C	T	C	-0.0737077	0.018	0.3827	0.4032	FALSE	FALSE	FALSE	finn-b-K11_ABSCANAL	2	201610645	0.0411	NA	0.6608	perianal abscess	Abscess of anal and rectal regions	Abscess of anal and rectal regions || ||	TRUE	igd	2	201610645	0.0163786	6.96842e-06	7738	Eubacteriumruminantiumgroup	TRUE	reported	QG5rFv	textfile	2	1	TRUE
rs10262877	C	T	C	T	-0.0845439	0.0389	0.3419	0.3426	FALSE	FALSE	FALSE	finn-b-K11_ABSCANAL	22	25303055	0.0424	NA	0.359	perianal abscess	Abscess of anal and rectal regions	Abscess of anal and rectal regions || ||	TRUE	igd	22	25303055	0.0171791	8.58845e-07	7314	Eubacteriumruminantiumgroup	TRUE	reported	QG5rFv	textfile	2	1	TRUE
rs10262878	G	A	G	A	-0.174787	-0.0117	0.0586	0.0846	FALSE	FALSE	FALSE	finn-b-K11_ABSCANAL	5	33897589	0.0719	NA	0.8711	perianal abscess	Abscess of anal and rectal regions	Abscess of anal and rectal regions || ||	TRUE	igd	5	33897589	0.0390573	2.3812e-06	4753	Eubacteriumruminantiumgroup	TRUE	reported	QG5rFv	textfile	2	1	TRUE
rs10262879	C	T	C	T	0.107804	-0.0172	0.1541	0.1394	FALSE	FALSE	FALSE	finn-b-K11_ABSCANAL	12	30360954	0.0582	NA	0.768199	perianal abscess	Abscess of anal and rectal regions	Abscess of anal and rectal regions || ||	TRUE	igd	12	30360954	0.0233984	4.70356e-06	7710	Eubacteriumruminantiumgroup	TRUE	reported	QG5rFv	textfile	2	1	TRUE
rs10262880	G	A	G	A	-0.103488	0.0181	0.166	0.1449	FALSE	FALSE	FALSE	finn-b-K11_ABSCANAL	6	11953633	0.0568	NA	0.749899	perianal abscess	Abscess of anal and rectal regions	Abscess of anal and rectal regions || ||	TRUE	igd	6	11953633	0.0236391	9.23146e-06	7264	Eubacteriumruminantiumgroup	TRUE	reported	QG5rFv	textfile	2	1	TRUE
rs10262881	A	G	A	G	0.0911461	0.0908	0.2565	0.255	FALSE	FALSE	FALSE	finn-b-K11_ABSCANAL	5	121182996	0.046	NA	0.0483704	perianal abscess	Abscess of anal and rectal regions	Abscess of anal and rectal regions || ||	TRUE	igd	5	121182996	0.0182353	4.67364e-07	7739	Eubacteriumruminantiumgroup	TRUE	reported	QG5rFv	textfile	2	1	TRUE
rs10262882	A	G	A	G	0.153538	0.1073	0.0666	0.04219	FALSE	FALSE	FALSE	finn-b-K11_ABSCANAL	9	130980937	0.0998	NA	0.282	perianal abscess	Abscess of anal and rectal regions	Abscess of anal and rectal regions || ||	TRUE	igd	9	130980937	0.0323922	2.15894e-06	7050	Eubacteriumruminantiumgroup	TRUE	reported	QG5rFv	textfile	2	1	TRUE
rs10262883	C	T	C	T	-0.0748879	0.0301	0.4781	0.4316	FALSE	FALSE	FALSE	finn-b-K11_ABSCANAL	2	71247578	0.041	NA	0.4641	perianal abscess	Abscess of anal and rectal regions	Abscess of anal and rectal regions || ||	TRUE	igd	2	71247578	0.0165852	6.17247e-06	7314	Eubacteriumruminantiumgroup	TRUE	reported	QG5rFv	textfile	2	1	TRUE
rs10262884	C	T	C	T	-0.0734306	0.0084	0.4294	0.3954	FALSE	FALSE	FALSE	finn-b-K11_ABSCANAL	1	3044181	0.0411	NA	0.8389	perianal abscess	Abscess of anal and rectal regions	Abscess of anal and rectal regions || ||	TRUE	igd	1	3044181	0.0163687	7.8696e-06	7710	Eubacteriumruminantiumgroup	TRUE	reported	QG5rFv	textfile	2	1	TRUE
rs10262885	T	C	T	C	-0.0979429	-0.0572	0.2147	0.202	FALSE	FALSE	FALSE	finn-b-K11_ABSCANAL	6	130030114	0.0502	NA	0.2546	perianal abscess	Abscess of anal and rectal regions	Abscess of anal and rectal regions || ||	TRUE	igd	6	130030114	0.0212166	4.93278e-06	7314	Eubacteriumruminantiumgroup	TRUE	reported	QG5rFv	textfile	2	1	TRUE
rs10262886	A	G	A	G	0.0833243	-0.0033	0.332	0.2699	FALSE	FALSE	FALSE	finn-b-K11_ABSCANAL	9	2539358	0.0452	NA	0.9415	perianal abscess	Abscess of anal and rectal regions	Abscess of anal and rectal regions || ||	TRUE	igd	9	2539358	0.018056	4.81639e-06	7263	Eubacteriumruminantiumgroup	TRUE	reported	QG5rFv	textfile	2	1	TRUE
rs10262887	G	T	G	T	-0.0888124	-0.085	0.2217	0.3021	FALSE	FALSE	FALSE	finn-b-K11_ABSCANAL	1	197978281	0.0437	NA	0.0519601	perianal abscess	Abscess of anal and rectal regions	Abscess of anal and rectal regions || ||	TRUE	igd	1	197978281	0.0196447	6.37979e-06	7708	Eubacteriumruminantiumgroup	TRUE	reported	QG5rFv	textfile	2	1	TRUE
rs10262888	A	G	A	G	-0.0762282	-0.028	0.3618	0.4167	FALSE	FALSE	FALSE	finn-b-K11_ABSCANAL	8	138626268	0.0409	NA	0.4934	perianal abscess	Abscess of anal and rectal regions	Abscess of anal and rectal regions || ||	TRUE	igd	8	138626268	0.016523	4.06848e-06	7739	Eubacteriumruminantiumgroup	TRUE	reported	QG5rFv	textfile	2	1	TRUE
rs10262889	C	T	C	T	-0.139825	0.0526	0.0954	0.1103	FALSE	FALSE	FALSE	finn-b-K11_ABSCANAL	10	129037453	0.0643	NA	0.4137	perianal abscess	Abscess of anal and rectal regions	Abscess of anal and rectal regions || ||	TRUE	igd	10	129037453	0.030069	2.62125e-06	7314	Eubacteriumruminantiumgroup	TRUE	reported	QG5rFv	textfile	2	1	TRUE
rs10262890	A	C	A	C	-0.115098	0.0219	0.1322	0.09215	FALSE	FALSE	FALSE	finn-b-K11_ABSCANAL	12	63306003	0.0698	NA	0.7541	perianal abscess	Abscess of anal and rectal regions	Abscess of anal and rectal regions || ||	TRUE	igd	12	63306003	0.0247909	5.36199e-06	7314	Eubacteriumruminantiumgroup	TRUE	reported	QG5rFv	textfile	2	1	TRUE
rs10262891	T	C	T	C	-0.113054	-0.0049	0.0716	0.09326	FALSE	FALSE	FALSE	finn-b-K11_ABSCANAL	14	102458052	0.0691	NA	0.9435	perianal abscess	Abscess of anal and rectal regions	Abscess of anal and rectal regions || ||	TRUE	igd	14	102458052	0.0261933	7.88122e-06	10968	Dialister	TRUE	reported	BgMBRS	textfile	2	1	TRUE
rs10262892	G	A	G	A	-0.0773514	-0.0667	0.1938	0.157	FALSE	FALSE	FALSE	finn-b-K11_ABSCANAL	4	23294359	0.0551	NA	0.2258	perianal abscess	Abscess of anal and rectal regions	Abscess of anal and rectal regions || ||	TRUE	igd	4	23294359	0.0170915	7.37063e-06	11401	Dialister	TRUE	reported	BgMBRS	textfile	2	1	TRUE
rs10262893	T	C	T	C	0.0662403	0.0512	0.2634	0.3243	FALSE	FALSE	FALSE	finn-b-K11_ABSCANAL	15	32955095	0.0429	NA	0.2329	perianal abscess	Abscess of anal and rectal regions	Abscess of anal and rectal regions || ||	TRUE	igd	15	32955095	0.0146315	5.91407e-06	11989	Dialister	TRUE	reported	BgMBRS	textfile	2	1	TRUE
rs10262894	G	A	G	A	-0.0655301	0.0223	0.5159	0.5098	FALSE	FALSE	FALSE	finn-b-K11_ABSCANAL	8	138295725	0.0402	NA	0.5799	perianal abscess	Abscess of anal and rectal regions	Abscess of anal and rectal regions || ||	TRUE	igd	8	138295725	0.013186	5.50746e-07	11720	Dialister	TRUE	reported	BgMBRS	textfile	2	1	TRUE
rs10262895	T	C	T	C	0.0865932	-0.0778	0.1183	0.1354	FALSE	FALSE	FALSE	finn-b-K11_ABSCANAL	16	9336862	0.0589	NA	0.1866	perianal abscess	Abscess of anal and rectal regions	Abscess of anal and rectal regions || ||	TRUE	igd	16	9336862	0.0193719	8.07899e-06	11339	Dialister	TRUE	reported	BgMBRS	textfile	2	1	TRUE
rs10262896	A	C	A	C	0.0647131	0.0312	0.2604	0.252	FALSE	FALSE	FALSE	finn-b-K11_ABSCANAL	7	150890034	0.0463	NA	0.5009	perianal abscess	Abscess of anal and rectal regions	Abscess of anal and rectal regions || ||	TRUE	igd	7	150890034	0.0143314	5.93269e-06	11984	Dialister	TRUE	reported	BgMBRS	textfile	2	1	TRUE
rs10262897	C	A	C	A	0.0668509	-0.074	0.2664	0.2247	FALSE	FALSE	FALSE	finn-b-K11_ABSCANAL	10	23199653	0.0482	NA	0.125	perianal abscess	Abscess of anal and rectal regions	Abscess of anal and rectal regions || ||	TRUE	igd	10	23199653	0.0147685	5.83729e-06	11987	Dialister	TRUE	reported	BgMBRS	textfile	2	1	TRUE
rs10262898	G	A	G	A	-0.0596297	-0.0502	0.4414	0.4466	FALSE	FALSE	FALSE	finn-b-K11_ABSCANAL	11	92267129	0.0403	NA	0.2129	perianal abscess	Abscess of anal and rectal regions	Abscess of anal and rectal regions || ||	TRUE	igd	11	92267129	0.0130052	4.85684e-06	11989	Dialister	TRUE	reported	BgMBRS	textfile	2	1	TRUE
rs10262899	T	A	T	A	0.076227	-0.039	0.169	0.1689	FALSE	TRUE	FALSE	finn-b-K11_ABSCANAL	11	10967286	0.0535	NA	0.4655	perianal abscess	Abscess of anal and rectal regions	Abscess of anal and rectal regions || ||	TRUE	igd	11	10967286	0.0170411	5.13634e-06	11988	Dialister	TRUE	reported	BgMBRS	textfile	2	1	TRUE
rs10262900	A	G	A	G	0.0727223	-0.0056	0.2256	0.2217	FALSE	FALSE	FALSE	finn-b-K11_ABSCANAL	1	172809633	0.0485	NA	0.908	perianal abscess	Abscess of anal and rectal regions	Abscess of anal and rectal regions || ||	TRUE	igd	1	172809633	0.016451	9.46091e-06	11402	Dialister	TRUE	reported	BgMBRS	textfile	2	1	TRUE
rs10262901	C	A	C	A	-0.0601454	-0.0346	0.338	0.3673	FALSE	FALSE	FALSE	finn-b-K11_ABSCANAL	3	45809449	0.0418	NA	0.4077	perianal abscess	Abscess of anal and rectal regions	Abscess of anal and rectal regions || ||	TRUE	igd	3	45809449	0.0135366	9.60772e-06	11988	Dialister	TRUE	reported	BgMBRS	textfile	2	1	TRUE
rs10262902	G	A	G	A	-0.161296	0.0257	0.0477	0.04335	FALSE	FALSE	FALSE	finn-b-K11_ABSCANAL	9	25447080	0.0998	NA	0.7969	perianal abscess	Abscess of anal and rectal regions	Abscess of anal and rectal regions || ||	TRUE	igd	9	25447080	0.0364332	8.19213e-06	7176	Dialister	TRUE	reported	BgMBRS	textfile	2	1	TRUE
rs10262903	A	C	A	C	0.0576795	-0.0153	0.4125	0.4738	FALSE	FALSE	FALSE	finn-b-K11_ABSCANAL	14	73181783	0.0409	NA	0.708101	perianal abscess	Abscess of anal and rectal regions	Abscess of anal and rectal regions || ||	TRUE	igd	14	73181783	0.012599	4.95862e-06	12930	Eubacteriumxylanophilumgroup	TRUE	reported	JjHBzm	textfile	2	1	TRUE
rs10262904	A	C	A	C	0.0612633	0.0553	0.335	0.3934	FALSE	FALSE	FALSE	finn-b-K11_ABSCANAL	1	22627266	0.0411	NA	0.1783	perianal abscess	Abscess of anal and rectal regions	Abscess of anal and rectal regions || ||	TRUE	igd	1	22627266	0.0130917	3.15155e-06	12930	Eubacteriumxylanophilumgroup	TRUE	reported	JjHBzm	textfile	2	1	TRUE
rs10262905	C	T	C	T	-0.113455	0.0818	0.0646	0.0923	FALSE	FALSE	FALSE	finn-b-K11_ABSCANAL	16	73696771	0.0698	NA	0.2408	perianal abscess	Abscess of anal and rectal regions	Abscess of anal and rectal regions || ||	TRUE	igd	16	73696771	0.0245762	3.32766e-06	12199	Eubacteriumxylanophilumgroup	TRUE	reported	JjHBzm	textfile	2	1	TRUE
rs10262906	C	G	C	G	-0.108274	-0.0276	0.0845	0.07546	FALSE	TRUE	FALSE	finn-b-K11_ABSCANAL	19	8255478	0.0775	NA	0.7217	perianal abscess	Abscess of anal and rectal regions	Abscess of anal and rectal regions || ||	TRUE	igd	19	8255478	0.0238257	5.01935e-06	12039	Eubacteriumxylanophilumgroup	TRUE	reported	JjHBzm	textfile	2	1	TRUE
rs10262907	G	A	G	A	0.0687427	0.0377	0.2753	0.2761	FALSE	FALSE	FALSE	finn-b-K11_ABSCANAL	7	43566344	0.0449	NA	0.4013	perianal abscess	Abscess of anal and rectal regions	Abscess of anal and rectal regions || ||	TRUE	igd	7	43566344	0.0142728	1.81783e-06	13307	Eubacteriumxylanophilumgroup	TRUE	reported	JjHBzm	textfile	2	1	TRUE
rs10262908	G	A	G	A	-0.160597	-0.0956	0.0537	0.08152	FALSE	FALSE	FALSE	finn-b-K11_ABSCANAL	20	57995506	0.0742	NA	0.1973	perianal abscess	Abscess of anal and rectal regions	Abscess of anal and rectal regions || ||	TRUE	igd	20	57995506	0.0310515	2.38893e-07	9527	Eubacteriumxylanophilumgroup	TRUE	reported	JjHBzm	textfile	2	1	TRUE
rs10262909	G	T	G	T	-0.0949051	0.0333	0.0885	0.0978	FALSE	FALSE	FALSE	finn-b-K11_ABSCANAL	9	130498120	0.0673	NA	0.6203	perianal abscess	Abscess of anal and rectal regions	Abscess of anal and rectal regions || ||	TRUE	igd	9	130498120	0.0203503	3.75492e-06	13309	Eubacteriumxylanophilumgroup	TRUE	reported	JjHBzm	textfile	2	1	TRUE
rs10262910	A	G	A	G	0.0573202	-0.024	0.3638	0.3435	FALSE	FALSE	FALSE	finn-b-K11_ABSCANAL	16	84790559	0.0422	NA	0.5699	perianal abscess	Abscess of anal and rectal regions	Abscess of anal and rectal regions || ||	TRUE	igd	16	84790559	0.0126905	6.5254e-06	13306	Eubacteriumxylanophilumgroup	TRUE	reported	JjHBzm	textfile	2	1	TRUE
rs10262911	T	G	T	G	0.0877797	0.0057	0.161	0.1621	FALSE	FALSE	FALSE	finn-b-K11_ABSCANAL	11	131009660	0.0549	NA	0.9174	perianal abscess	Abscess of anal and rectal regions	Abscess of anal and rectal regions || ||	TRUE	igd	11	131009660	0.0189012	4.21329e-06	12878	Eubacteriumxylanophilumgroup	TRUE	reported	JjHBzm	textfile	2	1	TRUE
rs10262912	A	G	A	G	-0.114498	0.0442	0.0666	0.07065	FALSE	FALSE	FALSE	finn-b-K11_ABSCANAL	4	87891938	0.0788	NA	0.5747	perianal abscess	Abscess of anal and rectal regions	Abscess of anal and rectal regions || ||	TRUE	igd	4	87891938	0.0263455	9.38708e-06	12550	Eubacteriumxylanophilumgroup	TRUE	reported	JjHBzm	textfile	2	1	TRUE
rs10262913	C	G	C	G	-0.0951677	-0.0309	0.1074	0.122	FALSE	TRUE	FALSE	finn-b-K11_ABSCANAL	17	66689958	0.0612	NA	0.6133	perianal abscess	Abscess of anal and rectal regions	Abscess of anal and rectal regions || ||	TRUE	igd	17	66689958	0.0199969	2.40981e-06	13256	Eubacteriumxylanophilumgroup	TRUE	reported	JjHBzm	textfile	2	1	TRUE
rs10262914	T	G	T	G	0.172263	-0.0645	0.0686	0.07882	FALSE	FALSE	FALSE	finn-b-K11_ABSCANAL	14	89484373	0.0762	NA	0.3974	perianal abscess	Abscess of anal and rectal regions	Abscess of anal and rectal regions || ||	TRUE	igd	14	89484373	0.039601	8.27246e-06	3833	Eubacteriumfissicatenagroup	TRUE	reported	hpXxQQ	textfile	2	1	TRUE
rs10262915	G	A	G	A	0.10585	0.0153	0.4771	0.3955	FALSE	FALSE	FALSE	finn-b-K11_ABSCANAL	10	96758467	0.0411	NA	0.7094	perianal abscess	Abscess of anal and rectal regions	Abscess of anal and rectal regions || ||	TRUE	igd	10	96758467	0.0237114	8.20015e-06	3590	Eubacteriumfissicatenagroup	TRUE	reported	hpXxQQ	textfile	2	1	TRUE
rs10262916	T	C	T	C	0.131469	-0.0103	0.2157	0.2838	FALSE	FALSE	FALSE	finn-b-K11_ABSCANAL	18	45753272	0.0455	NA	0.8203	perianal abscess	Abscess of anal and rectal regions	Abscess of anal and rectal regions || ||	TRUE	igd	18	45753272	0.0281712	2.66556e-06	3396	Eubacteriumfissicatenagroup	TRUE	reported	hpXxQQ	textfile	2	1	TRUE
rs10262917	A	G	A	G	0.20951	-0.0116	0.0805	0.07126	FALSE	FALSE	FALSE	finn-b-K11_ABSCANAL	7	73043561	0.078	NA	0.8816	perianal abscess	Abscess of anal and rectal regions	Abscess of anal and rectal regions || ||	TRUE	igd	7	73043561	0.0454847	3.09681e-06	3587	Eubacteriumfissicatenagroup	TRUE	reported	hpXxQQ	textfile	2	1	TRUE
rs10262918	T	C	T	C	0.139489	-0.0648	0.1372	0.1048	FALSE	FALSE	FALSE	finn-b-K11_ABSCANAL	3	39604954	0.0659	NA	0.3249	perianal abscess	Abscess of anal and rectal regions	Abscess of anal and rectal regions || ||	TRUE	igd	3	39604954	0.0316186	8.70054e-06	3590	Eubacteriumfissicatenagroup	TRUE	reported	hpXxQQ	textfile	2	1	TRUE
rs10262919	G	A	G	A	0.109644	-0.0159	0.4652	0.5025	FALSE	FALSE	FALSE	finn-b-K11_ABSCANAL	8	5433699	0.0403	NA	0.693201	perianal abscess	Abscess of anal and rectal regions	Abscess of anal and rectal regions || ||	TRUE	igd	8	5433699	0.0228306	1.49089e-06	3833	Eubacteriumfissicatenagroup	TRUE	reported	hpXxQQ	textfile	2	1	TRUE
rs10262920	C	T	C	T	0.130842	-0.0799	0.2843	0.1939	FALSE	FALSE	FALSE	finn-b-K11_ABSCANAL	2	71145246	0.0506	NA	0.1142	perianal abscess	Abscess of anal and rectal regions	Abscess of anal and rectal regions || ||	TRUE	igd	2	71145246	0.0266671	7.37909e-07	3792	Eubacteriumfissicatenagroup	TRUE	reported	hpXxQQ	textfile	2	1	TRUE
rs10262921	A	G	A	G	0.111463	0.0262	0.2952	0.3333	FALSE	FALSE	FALSE	finn-b-K11_ABSCANAL	6	39940437	0.0425	NA	0.5374	perianal abscess	Abscess of anal and rectal regions	Abscess of anal and rectal regions || ||	TRUE	igd	6	39940437	0.0252788	9.75326e-06	3831	Eubacteriumfissicatenagroup	TRUE	reported	hpXxQQ	textfile	2	1	TRUE
rs10262922	G	A	G	A	0.138612	0.0343	0.1779	0.1103	FALSE	FALSE	FALSE	finn-b-K11_ABSCANAL	11	115165111	0.0641	NA	0.5921	perianal abscess	Abscess of anal and rectal regions	Abscess of anal and rectal regions || ||	TRUE	igd	11	115165111	0.0291906	2.7315e-06	3829	Eubacteriumfissicatenagroup	TRUE	reported	hpXxQQ	textfile	2	1	TRUE
rs10262923	A	G	A	G	0.0567088	0.1172	0.2535	0.1999	FALSE	FALSE	FALSE	finn-b-K11_ABSCANAL	14	30418008	0.0502	NA	0.01945	perianal abscess	Abscess of anal and rectal regions	Abscess of anal and rectal regions || ||	TRUE	igd	14	30418008	0.0124877	6.67667e-06	16117	Anaerotruncus	TRUE	reported	xnEjx7	textfile	2	1	TRUE
rs10262924	A	G	A	G	-0.156465	-0.1014	0.0517	0.05316	FALSE	FALSE	FALSE	finn-b-K11_ABSCANAL	11	89040226	0.0895	NA	0.2574	perianal abscess	Abscess of anal and rectal regions	Abscess of anal and rectal regions || ||	TRUE	igd	11	89040226	0.0366032	6.13709e-06	6278	Anaerotruncus	TRUE	reported	xnEjx7	textfile	2	1	TRUE
rs10262925	A	C	A	C	-0.144356	0.0044	0.0586	0.06228	FALSE	FALSE	FALSE	finn-b-K11_ABSCANAL	4	88163243	0.0835	NA	0.9578	perianal abscess	Abscess of anal and rectal regions	Abscess of anal and rectal regions || ||	TRUE	igd	4	88163243	0.0317524	6.83473e-06	9273	Anaerotruncus	TRUE	reported	xnEjx7	textfile	2	1	TRUE
rs10262926	C	G	C	G	0.0774194	-0.0093	0.0825	0.1269	FALSE	TRUE	FALSE	finn-b-K11_ABSCANAL	8	74713100	0.0599	NA	0.8764	perianal abscess	Abscess of anal and rectal regions	Abscess of anal and rectal regions || ||	TRUE	igd	8	74713100	0.0177178	6.12679e-06	16010	Anaerotruncus	TRUE	reported	xnEjx7	textfile	2	1	TRUE
rs10262927	G	T	G	T	-0.0611743	0.0318	0.2803	0.2382	FALSE	FALSE	FALSE	finn-b-K11_ABSCANAL	9	78630894	0.0472	NA	0.5002	perianal abscess	Abscess of anal and rectal regions	Abscess of anal and rectal regions || ||	TRUE	igd	9	78630894	0.0129831	4.27982e-06	16117	Anaerotruncus	TRUE	reported	xnEjx7	textfile	2	1	TRUE
rs10262928	C	T	C	T	-0.0654996	-0.0791	0.1829	0.1575	FALSE	FALSE	FALSE	finn-b-K11_ABSCANAL	3	150855371	0.0549	NA	0.15	perianal abscess	Abscess of anal and rectal regions	Abscess of anal and rectal regions || ||	TRUE	igd	3	150855371	0.0146188	7.35565e-06	16560	Anaerotruncus	TRUE	reported	xnEjx7	textfile	2	1	TRUE
rs10262929	T	C	T	C	0.0660052	-0.0645	0.1899	0.1409	FALSE	FALSE	FALSE	finn-b-K11_ABSCANAL	2	211663702	0.0575	NA	0.2622	perianal abscess	Abscess of anal and rectal regions	Abscess of anal and rectal regions || ||	TRUE	igd	2	211663702	0.014908	7.42772e-06	15927	Anaerotruncus	TRUE	reported	xnEjx7	textfile	2	1	TRUE
rs10262930	T	A	T	A	-0.106235	1.0554	0.9652	0.999565	FALSE	TRUE	FALSE	finn-b-K11_ABSCANAL	11	54908652	1.0465	NA	0.3132	perianal abscess	Abscess of anal and rectal regions	Abscess of anal and rectal regions || ||	TRUE	igd	11	54908652	0.0234815	5.4183e-06	12419	Anaerotruncus	TRUE	reported	xnEjx7	textfile	2	2	TRUE
rs10262931	A	C	A	C	-0.0497004	0.0472	0.4563	0.3932	FALSE	FALSE	FALSE	finn-b-K11_ABSCANAL	12	76523655	0.0424	NA	0.2649	perianal abscess	Abscess of anal and rectal regions	Abscess of anal and rectal regions || ||	TRUE	igd	12	76523655	0.0113402	9.85065e-06	16117	Anaerotruncus	TRUE	reported	xnEjx7	textfile	2	1	TRUE
rs10262932	G	T	G	T	0.0576389	0.0073	0.2495	0.2139	FALSE	FALSE	FALSE	finn-b-K11_ABSCANAL	2	12200752	0.0487	NA	0.8803	perianal abscess	Abscess of anal and rectal regions	Abscess of anal and rectal regions || ||	TRUE	igd	2	12200752	0.0122994	2.4206e-06	16566	Anaerotruncus	TRUE	reported	xnEjx7	textfile	2	1	TRUE
rs10262933	A	G	A	G	0.0903106	-0.0458	0.0726	0.05414	FALSE	FALSE	FALSE	finn-b-K11_ABSCANAL	15	33459867	0.0885	NA	0.6048	perianal abscess	Abscess of anal and rectal regions	Abscess of anal and rectal regions || ||	TRUE	igd	15	33459867	0.0202257	6.62362e-06	16067	Anaerotruncus	TRUE	reported	xnEjx7	textfile	2	1	TRUE
rs10262934	T	C	T	C	0.0877135	0.0175	0.0785	0.07821	FALSE	FALSE	FALSE	finn-b-K11_ABSCANAL	13	38058413	0.0746	NA	0.8145	perianal abscess	Abscess of anal and rectal regions	Abscess of anal and rectal regions || ||	TRUE	igd	13	38058413	0.0176745	2.34517e-07	16566	Anaerotruncus	TRUE	reported	xnEjx7	textfile	2	1	TRUE
rs10262935	C	A	C	A	0.0539336	-0.0048	0.3091	0.3015	FALSE	FALSE	FALSE	finn-b-K11_ABSCANAL	14	77502546	0.0437	NA	0.9118	perianal abscess	Abscess of anal and rectal regions	Abscess of anal and rectal regions || ||	TRUE	igd	14	77502546	0.0118903	7.54982e-06	16553	Anaerotruncus	TRUE	reported	xnEjx7	textfile	2	1	TRUE
rs10262936	C	T	C	T	0.0554447	-0.1008	0.3022	0.332	FALSE	FALSE	FALSE	finn-b-K11_ABSCANAL	14	30607199	0.0427	NA	0.01821	perianal abscess	Abscess of anal and rectal regions	Abscess of anal and rectal regions || ||	TRUE	igd	14	30607199	0.0117854	2.28298e-06	16548	Anaerotruncus	TRUE	reported	xnEjx7	textfile	2	1	TRUE
rs10262937	T	C	T	C	0.050618	0.0177	0.4602	0.4889	FALSE	FALSE	FALSE	finn-b-K11_ABSCANAL	6	165015261	0.0401	NA	0.6592	perianal abscess	Abscess of anal and rectal regions	Abscess of anal and rectal regions || ||	TRUE	igd	6	165015261	0.011049	4.22333e-06	16566	Anaerotruncus	TRUE	reported	xnEjx7	textfile	2	1	TRUE
rs10262938	T	G	T	G	-0.10326	0.0922	0.0746	0.05123	FALSE	FALSE	FALSE	finn-b-K11_ABSCANAL	18	46614602	0.0903	NA	0.3076	perianal abscess	Abscess of anal and rectal regions	Abscess of anal and rectal regions || ||	TRUE	igd	18	46614602	0.0212405	1.13086e-06	14427	ErysipelotrichaceaeUCG003	TRUE	reported	3XievM	textfile	2	1	TRUE
rs10262939	A	G	A	G	-0.0719187	-0.0902	0.171	0.1773	FALSE	FALSE	FALSE	finn-b-K11_ABSCANAL	19	57828980	0.0528	NA	0.0877304	perianal abscess	Abscess of anal and rectal regions	Abscess of anal and rectal regions || ||	TRUE	igd	19	57828980	0.0161371	7.90414e-06	13813	ErysipelotrichaceaeUCG003	TRUE	reported	3XievM	textfile	2	1	TRUE
rs10262940	C	T	C	T	0.115417	-0.0281	0.0696	0.08797	FALSE	FALSE	FALSE	finn-b-K11_ABSCANAL	8	91660344	0.0707	NA	0.6909	perianal abscess	Abscess of anal and rectal regions	Abscess of anal and rectal regions || ||	TRUE	igd	8	91660344	0.0242503	1.32563e-06	13558	ErysipelotrichaceaeUCG003	TRUE	reported	3XievM	textfile	2	1	TRUE
rs10262941	A	G	A	G	-0.0705399	0.0574	0.1938	0.1535	FALSE	FALSE	FALSE	finn-b-K11_ABSCANAL	10	873148	0.0556	NA	0.3011	perianal abscess	Abscess of anal and rectal regions	Abscess of anal and rectal regions || ||	TRUE	igd	10	873148	0.0158766	9.51839e-06	14211	ErysipelotrichaceaeUCG003	TRUE	reported	3XievM	textfile	2	1	TRUE
rs10262942	G	A	G	A	0.158818	0.0341	0.0616	0.06833	FALSE	FALSE	FALSE	finn-b-K11_ABSCANAL	7	33684926	0.0815	NA	0.675899	perianal abscess	Abscess of anal and rectal regions	Abscess of anal and rectal regions || ||	TRUE	igd	7	33684926	0.0347674	3.23598e-06	7421	ErysipelotrichaceaeUCG003	TRUE	reported	3XievM	textfile	2	1	TRUE
rs10262943	A	G	A	G	-0.0583911	-0.0225	0.4493	0.5143	FALSE	FALSE	FALSE	finn-b-K11_ABSCANAL	10	125628540	0.0404	NA	0.5776	perianal abscess	Abscess of anal and rectal regions	Abscess of anal and rectal regions || ||	TRUE	igd	10	125628540	0.0118741	6.41953e-07	14544	ErysipelotrichaceaeUCG003	TRUE	reported	3XievM	textfile	2	1	TRUE
rs10262944	G	T	G	T	-0.0551754	0.0075	0.3499	0.2806	FALSE	FALSE	FALSE	finn-b-K11_ABSCANAL	11	7765096	0.0447	NA	0.866	perianal abscess	Abscess of anal and rectal regions	Abscess of anal and rectal regions || ||	TRUE	igd	11	7765096	0.0122047	6.54912e-06	14890	ErysipelotrichaceaeUCG003	TRUE	reported	3XievM	textfile	2	1	TRUE
rs10262945	T	G	T	G	0.0564772	0.0207	0.4215	0.3922	FALSE	FALSE	FALSE	finn-b-K11_ABSCANAL	4	113256737	0.0411	NA	0.614601	perianal abscess	Abscess of anal and rectal regions	Abscess of anal and rectal regions || ||	TRUE	igd	4	113256737	0.0120224	3.11742e-06	14544	ErysipelotrichaceaeUCG003	TRUE	reported	3XievM	textfile	2	1	TRUE
rs10262946	A	G	A	G	-0.0951263	-0.0885	0.0815	0.1274	FALSE	FALSE	FALSE	finn-b-K11_ABSCANAL	18	43034126	0.0604	NA	0.1425	perianal abscess	Abscess of anal and rectal regions	Abscess of anal and rectal regions || ||	TRUE	igd	18	43034126	0.0204742	4.48256e-06	14848	ErysipelotrichaceaeUCG003	TRUE	reported	3XievM	textfile	2	1	TRUE
rs10262947	T	C	T	C	-0.0731743	0.0309	0.164	0.1826	FALSE	FALSE	FALSE	finn-b-K11_ABSCANAL	6	24220160	0.0519	NA	0.5517	perianal abscess	Abscess of anal and rectal regions	Abscess of anal and rectal regions || ||	TRUE	igd	6	24220160	0.0156516	3.43738e-06	14899	ErysipelotrichaceaeUCG003	TRUE	reported	3XievM	textfile	2	1	TRUE
rs10262948	C	T	C	T	0.165673	0.0371	0.0467	0.0388	FALSE	FALSE	FALSE	finn-b-K11_ABSCANAL	5	32345671	0.1039	NA	0.721	perianal abscess	Abscess of anal and rectal regions	Abscess of anal and rectal regions || ||	TRUE	igd	5	32345671	0.0353831	6.69637e-06	7034	ErysipelotrichaceaeUCG003	TRUE	reported	3XievM	textfile	2	1	TRUE
rs10262949	C	T	C	T	0.072154	0.0267	0.166	0.1096	FALSE	FALSE	FALSE	finn-b-K11_ABSCANAL	7	20554814	0.064	NA	0.6767	perianal abscess	Abscess of anal and rectal regions	Abscess of anal and rectal regions || ||	TRUE	igd	7	20554814	0.0164378	9.9902e-06	14217	ErysipelotrichaceaeUCG003	TRUE	reported	3XievM	textfile	2	1	TRUE
rs10262950	G	A	G	A	-0.133141	0.0744	0.0437	0.04311	FALSE	FALSE	FALSE	finn-b-K11_ABSCANAL	16	80167277	0.0993	NA	0.4535	perianal abscess	Abscess of anal and rectal regions	Abscess of anal and rectal regions || ||	TRUE	igd	16	80167277	0.0348574	8.64276e-06	5944	ErysipelotrichaceaeUCG003	TRUE	reported	3XievM	textfile	2	1	TRUE
rs10262951	T	C	T	C	-0.169667	0.121	0.0457	0.03956	FALSE	FALSE	FALSE	finn-b-K11_ABSCANAL	2	175403951	0.102	NA	0.2352	perianal abscess	Abscess of anal and rectal regions	Abscess of anal and rectal regions || ||	TRUE	igd	2	175403951	0.0374238	3.57507e-06	6721	ErysipelotrichaceaeUCG003	TRUE	reported	3XievM	textfile	2	1	TRUE
rs10262952	T	C	T	C	0.144844	0.1061	0.0905	0.04009	FALSE	FALSE	FALSE	finn-b-K11_ABSCANAL	15	86522244	0.1031	NA	0.3034	perianal abscess	Abscess of anal and rectal regions	Abscess of anal and rectal regions || ||	TRUE	igd	15	86522244	0.0289929	6.41121e-07	10740	ErysipelotrichaceaeUCG003	TRUE	reported	3XievM	textfile	2	1	TRUE
rs10262953	C	G	C	G	0.0848148	-0.0381	0.1034	0.05658	FALSE	TRUE	FALSE	finn-b-K11_ABSCANAL	14	47935928	0.0866	NA	0.659699	perianal abscess	Abscess of anal and rectal regions	Abscess of anal and rectal regions || ||	TRUE	igd	14	47935928	0.0191146	8.63479e-06	13750	ErysipelotrichaceaeUCG003	TRUE	reported	3XievM	textfile	2	1	TRUE
rs10262954	A	G	A	G	-0.0838212	0.0416	0.1412	0.1166	FALSE	FALSE	FALSE	finn-b-K11_ABSCANAL	16	4076830	0.0634	NA	0.5118	perianal abscess	Abscess of anal and rectal regions	Abscess of anal and rectal regions || ||	TRUE	igd	16	4076830	0.0186509	5.83413e-06	13813	ErysipelotrichaceaeUCG003	TRUE	reported	3XievM	textfile	2	1	TRUE
rs10262955	A	G	A	G	0.0519509	0.0436	0.3439	0.3609	FALSE	FALSE	FALSE	finn-b-K11_ABSCANAL	2	181882879	0.0418	NA	0.2962	perianal abscess	Abscess of anal and rectal regions	Abscess of anal and rectal regions || ||	TRUE	igd	2	181882879	0.0116306	8.09254e-06	16605	Ruminococcus1	TRUE	reported	FCWwBz	textfile	2	1	TRUE
rs10262956	C	G	C	G	-0.0762002	-0.0269	0.1123	0.1129	FALSE	TRUE	FALSE	finn-b-K11_ABSCANAL	10	65870347	0.0637	NA	0.673	perianal abscess	Abscess of anal and rectal regions	Abscess of anal and rectal regions || ||	TRUE	igd	10	65870347	0.0174689	8.38258e-06	16597	Ruminococcus1	TRUE	reported	FCWwBz	textfile	2	1	TRUE
rs10262957	G	T	G	T	-0.0734114	0.0281	0.1511	0.1587	FALSE	FALSE	FALSE	finn-b-K11_ABSCANAL	8	144596903	0.0552	NA	0.6102	perianal abscess	Abscess of anal and rectal regions	Abscess of anal and rectal regions || ||	TRUE	igd	8	144596903	0.0161398	4.72679e-06	16606	Ruminococcus1	TRUE	reported	FCWwBz	textfile	2	1	TRUE
rs10262958	C	T	C	T	0.0999271	-0.0826	0.0924	0.06952	FALSE	FALSE	FALSE	finn-b-K11_ABSCANAL	17	71256018	0.0796	NA	0.2992	perianal abscess	Abscess of anal and rectal regions	Abscess of anal and rectal regions || ||	TRUE	igd	17	71256018	0.0211728	1.96335e-06	14349	Ruminococcus1	TRUE	reported	FCWwBz	textfile	2	1	TRUE
rs10262959	T	A	T	A	-0.0709997	0.0041	0.1342	0.1629	FALSE	TRUE	FALSE	finn-b-K11_ABSCANAL	1	12778598	0.0547	NA	0.9396	perianal abscess	Abscess of anal and rectal regions	Abscess of anal and rectal regions || ||	TRUE	igd	1	12778598	0.0162766	9.27669e-06	16126	Ruminococcus1	TRUE	reported	FCWwBz	textfile	2	1	TRUE
rs10262960	C	T	C	T	-0.11504	-0.0714	0.0586	0.07775	FALSE	FALSE	FALSE	finn-b-K11_ABSCANAL	1	241789757	0.0753	NA	0.3432	perianal abscess	Abscess of anal and rectal regions	Abscess of anal and rectal regions || ||	TRUE	igd	1	241789757	0.0260137	8.74133e-06	12769	Ruminococcus1	TRUE	reported	FCWwBz	textfile	2	1	TRUE
rs10262961	T	A	T	A	0.132764	-0.0785	0.0527	0.0743	FALSE	TRUE	FALSE	finn-b-K11_ABSCANAL	2	119481372	0.0762	NA	0.3031	perianal abscess	Abscess of anal and rectal regions	Abscess of anal and rectal regions || ||	TRUE	igd	2	119481372	0.0299816	8.82616e-06	10484	Ruminococcus1	TRUE	reported	FCWwBz	textfile	2	1	TRUE
rs10262962	T	C	T	C	-0.0607052	0.0726	0.2495	0.2769	FALSE	FALSE	FALSE	finn-b-K11_ABSCANAL	20	13258628	0.0452	NA	0.1085	perianal abscess	Abscess of anal and rectal regions	Abscess of anal and rectal regions || ||	TRUE	igd	20	13258628	0.013425	5.05914e-06	16049	Ruminococcus1	TRUE	reported	FCWwBz	textfile	2	1	TRUE
rs10262963	C	T	C	T	0.0535262	-0.016	0.3966	0.3573	FALSE	FALSE	FALSE	finn-b-K11_ABSCANAL	15	55439182	0.0421	NA	0.7036	perianal abscess	Abscess of anal and rectal regions	Abscess of anal and rectal regions || ||	TRUE	igd	15	55439182	0.0115885	3.38363e-06	16126	Ruminococcus1	TRUE	reported	FCWwBz	textfile	2	1	TRUE
rs10262964	A	G	A	G	0.0829505	-0.1173	0.0885	0.09139	FALSE	FALSE	FALSE	finn-b-K11_ABSCANAL	11	114023573	0.0702	NA	0.0947698	perianal abscess	Abscess of anal and rectal regions	Abscess of anal and rectal regions || ||	TRUE	igd	11	114023573	0.0170891	6.47979e-07	16606	Ruminococcus1	TRUE	reported	FCWwBz	textfile	2	1	TRUE
rs10262965	C	T	C	T	0.0527654	-0.0039	0.3767	0.4403	FALSE	FALSE	FALSE	finn-b-K11_ABSCANAL	2	10533921	0.0403	NA	0.9238	perianal abscess	Abscess of anal and rectal regions	Abscess of anal and rectal regions || ||	TRUE	igd	2	10533921	0.0112619	2.55613e-06	16588	Ruminococcus1	TRUE	reported	FCWwBz	textfile	2	1	TRUE
rs10262966	G	A	G	A	0.125038	-0.0136	0.0706	0.1018	FALSE	FALSE	FALSE	finn-b-K11_ABSCANAL	5	15944587	0.0668	NA	0.8388	perianal abscess	Abscess of anal and rectal regions	Abscess of anal and rectal regions || ||	TRUE	igd	5	15944587	0.0279411	5.23105e-06	11667	Ruminococcus1	TRUE	reported	FCWwBz	textfile	2	1	TRUE
rs10262967	G	A	G	A	0.167497	-0.0155	0.0427	0.0525	FALSE	FALSE	FALSE	finn-b-K11_ABSCANAL	2	65925212	0.0927	NA	0.8672	perianal abscess	Abscess of anal and rectal regions	Abscess of anal and rectal regions || ||	TRUE	igd	2	65925212	0.0367639	5.11425e-06	7266	Ruminococcus1	TRUE	reported	FCWwBz	textfile	2	1	TRUE
rs10262968	T	G	T	G	-0.112811	-0.0361	0.4672	0.408	FALSE	FALSE	FALSE	finn-b-K11_ABSCANAL	2	125440268	0.0409	NA	0.3779	perianal abscess	Abscess of anal and rectal regions	Abscess of anal and rectal regions || ||	TRUE	igd	2	125440268	0.0239106	3.08549e-06	3583	Methanobrevibacter	TRUE	reported	myYh6h	textfile	2	1	TRUE
rs10262969	A	T	A	T	0.113013	0.0606	0.341	0.2413	FALSE	TRUE	FALSE	finn-b-K11_ABSCANAL	11	89349287	0.0468	NA	0.1956	perianal abscess	Abscess of anal and rectal regions	Abscess of anal and rectal regions || ||	TRUE	igd	11	89349287	0.0254343	7.03099e-06	3586	Methanobrevibacter	TRUE	reported	myYh6h	textfile	2	1	TRUE
rs10262970	T	C	T	C	0.115197	-0.0045	0.2853	0.2779	FALSE	FALSE	FALSE	finn-b-K11_ABSCANAL	10	112266046	0.0448	NA	0.9194	perianal abscess	Abscess of anal and rectal regions	Abscess of anal and rectal regions || ||	TRUE	igd	10	112266046	0.0255492	7.6138e-06	3586	Methanobrevibacter	TRUE	reported	myYh6h	textfile	2	1	TRUE
rs10262971	G	C	G	C	0.109639	-0.04	0.3241	0.3455	FALSE	TRUE	FALSE	finn-b-K11_ABSCANAL	15	31516919	0.0422	NA	0.3431	perianal abscess	Abscess of anal and rectal regions	Abscess of anal and rectal regions || ||	TRUE	igd	15	31516919	0.0247979	9.28281e-06	3585	Methanobrevibacter	TRUE	reported	myYh6h	textfile	2	1	TRUE
rs10262972	A	G	A	G	-0.135628	-0.0188	0.1779	0.2324	FALSE	FALSE	FALSE	finn-b-K11_ABSCANAL	19	52925820	0.0477	NA	0.6934	perianal abscess	Abscess of anal and rectal regions	Abscess of anal and rectal regions || ||	TRUE	igd	19	52925820	0.0308139	9.73818e-06	3586	Methanobrevibacter	TRUE	reported	myYh6h	textfile	2	1	TRUE
rs10262973	T	C	T	C	-0.188956	0.0234	0.0895	0.02037	FALSE	FALSE	FALSE	finn-b-K11_ABSCANAL	3	15053083	0.144	NA	0.8706	perianal abscess	Abscess of anal and rectal regions	Abscess of anal and rectal regions || ||	TRUE	igd	3	15053083	0.0419905	8.04905e-06	3283	Methanobrevibacter	TRUE	reported	myYh6h	textfile	2	1	TRUE
rs10262974	T	C	T	C	0.222849	0.0659	0.0646	0.06277	FALSE	FALSE	FALSE	finn-b-K11_ABSCANAL	13	41963791	0.0823	NA	0.4231	perianal abscess	Abscess of anal and rectal regions	Abscess of anal and rectal regions || ||	TRUE	igd	13	41963791	0.0454319	1.07552e-06	3387	Methanobrevibacter	TRUE	reported	myYh6h	textfile	2	1	TRUE
rs10262975	C	A	C	A	0.214213	-0.0788	0.0716	0.0699	FALSE	FALSE	FALSE	finn-b-K11_ABSCANAL	4	104418307	0.0786	NA	0.316	perianal abscess	Abscess of anal and rectal regions	Abscess of anal and rectal regions || ||	TRUE	igd	4	104418307	0.0456045	3.81567e-06	3479	Methanobrevibacter	TRUE	reported	myYh6h	textfile	2	1	TRUE
rs10262976	T	G	T	G	-0.0590705	0.027	0.2038	0.1516	FALSE	FALSE	FALSE	finn-b-K11_ABSCANAL	7	33603146	0.056	NA	0.6297	perianal abscess	Abscess of anal and rectal regions	Abscess of anal and rectal regions || ||	TRUE	igd	7	33603146	0.0132929	8.88975e-06	17371	Eubacteriumcoprostanoligenesgroup	TRUE	reported	t2NhL6	textfile	2	1	TRUE
rs10262977	A	G	A	G	-0.0505823	0.006	0.3678	0.3476	FALSE	FALSE	FALSE	finn-b-K11_ABSCANAL	10	2215931	0.0422	NA	0.8866	perianal abscess	Abscess of anal and rectal regions	Abscess of anal and rectal regions || ||	TRUE	igd	10	2215931	0.0113455	5.98464e-06	17380	Eubacteriumcoprostanoligenesgroup	TRUE	reported	t2NhL6	textfile	2	1	TRUE
rs10262978	T	C	T	C	0.0477832	0.0016	0.4344	0.4404	FALSE	FALSE	FALSE	finn-b-K11_ABSCANAL	12	32713919	0.0405	NA	0.9676	perianal abscess	Abscess of anal and rectal regions	Abscess of anal and rectal regions || ||	TRUE	igd	12	32713919	0.0107833	9.37949e-06	17380	Eubacteriumcoprostanoligenesgroup	TRUE	reported	t2NhL6	textfile	2	1	TRUE
rs10262979	C	T	C	T	0.0630776	-0.0136	0.1769	0.1747	FALSE	FALSE	FALSE	finn-b-K11_ABSCANAL	3	113794507	0.0527	NA	0.7967	perianal abscess	Abscess of anal and rectal regions	Abscess of anal and rectal regions || ||	TRUE	igd	3	113794507	0.0144485	9.26255e-06	16960	Eubacteriumcoprostanoligenesgroup	TRUE	reported	t2NhL6	textfile	2	1	TRUE
rs10262980	C	T	C	T	-0.0533159	0.0559	0.3022	0.292	FALSE	FALSE	FALSE	finn-b-K11_ABSCANAL	15	36911598	0.0442	NA	0.2059	perianal abscess	Abscess of anal and rectal regions	Abscess of anal and rectal regions || ||	TRUE	igd	15	36911598	0.0115935	4.34803e-06	17380	Eubacteriumcoprostanoligenesgroup	TRUE	reported	t2NhL6	textfile	2	1	TRUE
rs10262981	C	T	C	T	0.0962228	-0.1379	0.1332	0.1074	FALSE	FALSE	FALSE	finn-b-K11_ABSCANAL	7	31085162	0.0655	NA	0.0351196	perianal abscess	Abscess of anal and rectal regions	Abscess of anal and rectal regions || ||	TRUE	igd	7	31085162	0.0168388	1.03787e-08	17380	Eubacteriumcoprostanoligenesgroup	TRUE	reported	t2NhL6	textfile	2	1	TRUE
rs10262982	G	A	G	A	0.0538845	0.012	0.2366	0.3061	FALSE	FALSE	FALSE	finn-b-K11_ABSCANAL	10	84506096	0.0436	NA	0.783599	perianal abscess	Abscess of anal and rectal regions	Abscess of anal and rectal regions || ||	TRUE	igd	10	84506096	0.0121245	9.85638e-06	17380	Eubacteriumcoprostanoligenesgroup	TRUE	reported	t2NhL6	textfile	2	1	TRUE
rs10262983	T	G	T	G	0.0515152	-0.0045	0.4006	0.3689	FALSE	FALSE	FALSE	finn-b-K11_ABSCANAL	15	86440997	0.0419	NA	0.9144	perianal abscess	Abscess of anal and rectal regions	Abscess of anal and rectal regions || ||	TRUE	igd	15	86440997	0.0110294	1.98974e-06	16960	Eubacteriumcoprostanoligenesgroup	TRUE	reported	t2NhL6	textfile	2	1	TRUE
rs10262984	C	T	C	T	-0.0769698	-0.0117	0.1252	0.09654	FALSE	FALSE	FALSE	finn-b-K11_ABSCANAL	15	97869293	0.0678	NA	0.8631	perianal abscess	Abscess of anal and rectal regions	Abscess of anal and rectal regions || ||	TRUE	igd	15	97869293	0.0172101	7.50207e-06	17271	Eubacteriumcoprostanoligenesgroup	TRUE	reported	t2NhL6	textfile	2	1	TRUE
rs10262985	C	A	C	A	0.0521584	-0.0199	0.3569	0.34	FALSE	FALSE	FALSE	finn-b-K11_ABSCANAL	3	127139574	0.0423	NA	0.6383	perianal abscess	Abscess of anal and rectal regions	Abscess of anal and rectal regions || ||	TRUE	igd	3	127139574	0.0112353	4.26113e-06	17377	Eubacteriumcoprostanoligenesgroup	TRUE	reported	t2NhL6	textfile	2	1	TRUE
rs10262986	G	A	G	A	0.123055	-0.087	0.0477	0.0539	FALSE	FALSE	FALSE	finn-b-K11_ABSCANAL	3	81595477	0.0882	NA	0.3239	perianal abscess	Abscess of anal and rectal regions	Abscess of anal and rectal regions || ||	TRUE	igd	3	81595477	0.0266375	4.78979e-06	12197	Eubacteriumcoprostanoligenesgroup	TRUE	reported	t2NhL6	textfile	2	1	TRUE
rs10262987	T	C	T	C	-0.0641017	-0.0498	0.2167	0.1149	FALSE	FALSE	FALSE	finn-b-K11_ABSCANAL	2	50797401	0.0644	NA	0.4396	perianal abscess	Abscess of anal and rectal regions	Abscess of anal and rectal regions || ||	TRUE	igd	2	50797401	0.0141153	8.61816e-06	16139	Eubacteriumcoprostanoligenesgroup	TRUE	reported	t2NhL6	textfile	2	1	TRUE
rs10262988	T	C	T	C	-0.0828719	0.0541	0.1183	0.08608	FALSE	FALSE	FALSE	finn-b-K11_ABSCANAL	7	16380806	0.0715	NA	0.4498	perianal abscess	Abscess of anal and rectal regions	Abscess of anal and rectal regions || ||	TRUE	igd	7	16380806	0.016431	2.5203e-07	17379	Eubacteriumcoprostanoligenesgroup	TRUE	reported	t2NhL6	textfile	2	1	TRUE
rs10262989	C	A	C	A	-0.0527827	-0.0551	0.3598	0.3971	FALSE	FALSE	FALSE	finn-b-K11_ABSCANAL	7	121281238	0.041	NA	0.1783	perianal abscess	Abscess of anal and rectal regions	Abscess of anal and rectal regions || ||	TRUE	igd	7	121281238	0.0113464	4.20676e-06	17348	Eubacteriumrectalegroup	TRUE	reported	q6CWqY	textfile	2	1	TRUE
rs10262990	A	G	A	G	0.0503179	0.0867	0.4344	0.4444	FALSE	FALSE	FALSE	finn-b-K11_ABSCANAL	1	234530370	0.0403	NA	0.0313697	perianal abscess	Abscess of anal and rectal regions	Abscess of anal and rectal regions || ||	TRUE	igd	1	234530370	0.0108389	3.53384e-06	17350	Eubacteriumrectalegroup	TRUE	reported	q6CWqY	textfile	2	1	TRUE
rs10262991	C	G	C	G	-0.0635522	-0.0855	0.1968	0.1839	FALSE	TRUE	FALSE	finn-b-K11_ABSCANAL	11	98523638	0.0517	NA	0.0984804	perianal abscess	Abscess of anal and rectal regions	Abscess of anal and rectal regions || ||	TRUE	igd	11	98523638	0.0140072	6.21821e-06	17351	Eubacteriumrectalegroup	TRUE	reported	q6CWqY	textfile	2	1	TRUE
rs10262992	G	C	G	C	-0.113141	-0.0994	0.0507	0.1102	FALSE	TRUE	FALSE	finn-b-K11_ABSCANAL	12	20066025	0.0642	NA	0.1215	perianal abscess	Abscess of anal and rectal regions	Abscess of anal and rectal regions || ||	TRUE	igd	12	20066025	0.0243541	1.84432e-06	13908	Eubacteriumrectalegroup	TRUE	reported	q6CWqY	textfile	2	1	TRUE
rs10262993	T	C	T	C	0.0870025	0.0236	0.0944	0.1028	FALSE	FALSE	FALSE	finn-b-K11_ABSCANAL	1	116082909	0.0662	NA	0.7209	perianal abscess	Abscess of anal and rectal regions	Abscess of anal and rectal regions || ||	TRUE	igd	1	116082909	0.019779	9.75369e-06	15124	Eubacteriumrectalegroup	TRUE	reported	q6CWqY	textfile	2	1	TRUE
rs10262994	C	G	C	G	-0.156596	0.149	0.0477	0.09572	FALSE	TRUE	FALSE	finn-b-K11_ABSCANAL	18	37703874	0.0681	NA	0.0286003	perianal abscess	Abscess of anal and rectal regions	Abscess of anal and rectal regions || ||	TRUE	igd	18	37703874	0.0336234	4.10132e-06	8334	Eubacteriumrectalegroup	TRUE	reported	q6CWqY	textfile	2	1	TRUE
rs10262995	A	G	A	G	-0.129364	0.0468	0.0527	0.03509	FALSE	FALSE	FALSE	finn-b-K11_ABSCANAL	11	8129537	0.1091	NA	0.667999	perianal abscess	Abscess of anal and rectal regions	Abscess of anal and rectal regions || ||	TRUE	igd	11	8129537	0.0289021	6.44426e-06	10813	Eubacteriumrectalegroup	TRUE	reported	q6CWqY	textfile	2	1	TRUE
rs10262996	T	C	T	C	0.0528824	0.0388	0.4573	0.4963	FALSE	FALSE	FALSE	finn-b-K11_ABSCANAL	2	125553155	0.0404	NA	0.3368	perianal abscess	Abscess of anal and rectal regions	Abscess of anal and rectal regions || ||	TRUE	igd	2	125553155	0.0109486	1.37967e-06	16966	Eubacteriumrectalegroup	TRUE	reported	q6CWqY	textfile	2	1	TRUE
rs10262997	A	G	A	G	-0.0901402	0.0051	0.1213	0.1612	FALSE	FALSE	FALSE	finn-b-K11_ABSCANAL	15	93006765	0.0549	NA	0.9258	perianal abscess	Abscess of anal and rectal regions	Abscess of anal and rectal regions || ||	TRUE	igd	15	93006765	0.0174602	5.39945e-07	16621	Eubacteriumrectalegroup	TRUE	reported	q6CWqY	textfile	2	1	TRUE
rs10262998	A	T	A	T	-0.0622701	0.0889	0.161	0.1749	FALSE	TRUE	FALSE	finn-b-K11_ABSCANAL	1	170900221	0.0529	NA	0.0925891	perianal abscess	Abscess of anal and rectal regions	Abscess of anal and rectal regions || ||	TRUE	igd	1	170900221	0.0140572	6.85524e-06	17340	Eubacteriumrectalegroup	TRUE	reported	q6CWqY	textfile	2	1	TRUE
rs10262999	A	G	A	G	-0.0576035	-0.0435	0.2028	0.1898	FALSE	FALSE	FALSE	finn-b-K11_ABSCANAL	9	129425745	0.0514	NA	0.3974	perianal abscess	Abscess of anal and rectal regions	Abscess of anal and rectal regions || ||	TRUE	igd	9	129425745	0.0130853	5.36906e-06	16613	Eubacteriumrectalegroup	TRUE	reported	q6CWqY	textfile	2	1	TRUE
rs10263000	A	G	A	G	0.0536319	0.0325	0.3072	0.2846	FALSE	FALSE	FALSE	finn-b-K11_ABSCANAL	9	92013419	0.0445	NA	0.4651	perianal abscess	Abscess of anal and rectal regions	Abscess of anal and rectal regions || ||	TRUE	igd	9	92013419	0.0120201	9.8982e-06	17347	Eubacteriumrectalegroup	TRUE	reported	q6CWqY	textfile	2	1	TRUE
rs10263001	C	T	C	T	0.193496	-0.0786	0.1044	0.03891	FALSE	FALSE	FALSE	finn-b-K11_ABSCANAL	7	64894137	0.1036	NA	0.4482	perianal abscess	Abscess of anal and rectal regions	Abscess of anal and rectal regions || ||	TRUE	igd	7	64894137	0.0439023	8.90706e-06	3080	Eubacteriumnodatumgroup	TRUE	reported	kc8MmL	textfile	2	1	TRUE
rs10263002	T	C	T	C	-0.187753	0.0403	0.0805	0.07433	FALSE	FALSE	FALSE	finn-b-K11_ABSCANAL	7	135052348	0.0764	NA	0.5983	perianal abscess	Abscess of anal and rectal regions	Abscess of anal and rectal regions || ||	TRUE	igd	7	135052348	0.041969	8.36714e-06	3271	Eubacteriumnodatumgroup	TRUE	reported	kc8MmL	textfile	2	1	TRUE
rs10263003	A	G	A	G	-0.110167	-0.0174	0.5129	0.5401	FALSE	FALSE	FALSE	finn-b-K11_ABSCANAL	10	61322015	0.0404	NA	0.667	perianal abscess	Abscess of anal and rectal regions	Abscess of anal and rectal regions || ||	TRUE	igd	10	61322015	0.024593	7.98664e-06	3295	Eubacteriumnodatumgroup	TRUE	reported	kc8MmL	textfile	2	1	TRUE
rs10263004	C	T	C	T	-0.185107	0.0124	0.0984	0.1239	FALSE	FALSE	FALSE	finn-b-K11_ABSCANAL	9	28245518	0.0612	NA	0.8394	perianal abscess	Abscess of anal and rectal regions	Abscess of anal and rectal regions || ||	TRUE	igd	9	28245518	0.0403573	5.75702e-06	3195	Eubacteriumnodatumgroup	TRUE	reported	kc8MmL	textfile	2	1	TRUE
rs10263005	A	G	A	G	-0.186907	-0.0411	0.1392	0.1474	FALSE	FALSE	FALSE	finn-b-K11_ABSCANAL	14	52185888	0.0565	NA	0.4664	perianal abscess	Abscess of anal and rectal regions	Abscess of anal and rectal regions || ||	TRUE	igd	14	52185888	0.0341475	6.59784e-08	3271	Eubacteriumnodatumgroup	TRUE	reported	kc8MmL	textfile	2	1	TRUE
rs10263006	G	T	G	T	0.160621	-0.0004	0.166	0.1964	FALSE	FALSE	FALSE	finn-b-K11_ABSCANAL	10	9659749	0.0505	NA	0.9944	perianal abscess	Abscess of anal and rectal regions	Abscess of anal and rectal regions || ||	TRUE	igd	10	9659749	0.0341609	3.56141e-06	3295	Eubacteriumnodatumgroup	TRUE	reported	kc8MmL	textfile	2	1	TRUE
rs10263007	A	G	A	G	-0.110081	-0.0001	0.4553	0.4667	FALSE	FALSE	FALSE	finn-b-K11_ABSCANAL	4	94712747	0.0404	NA	0.999	perianal abscess	Abscess of anal and rectal regions	Abscess of anal and rectal regions || ||	TRUE	igd	4	94712747	0.0245964	7.8254e-06	3291	Eubacteriumnodatumgroup	TRUE	reported	kc8MmL	textfile	2	1	TRUE
rs10263008	C	T	C	T	0.201788	-0.0852	0.1034	0.1083	FALSE	FALSE	FALSE	finn-b-K11_ABSCANAL	9	96597985	0.0646	NA	0.187	perianal abscess	Abscess of anal and rectal regions	Abscess of anal and rectal regions || ||	TRUE	igd	9	96597985	0.0413568	9.05381e-07	3271	Eubacteriumnodatumgroup	TRUE	reported	kc8MmL	textfile	2	1	TRUE
rs10263009	C	T	C	T	0.1223	-0.0098	0.2823	0.28	FALSE	FALSE	FALSE	finn-b-K11_ABSCANAL	8	4954912	0.0448	NA	0.8269	perianal abscess	Abscess of anal and rectal regions	Abscess of anal and rectal regions || ||	TRUE	igd	8	4954912	0.0271331	7.17355e-06	3294	Eubacteriumnodatumgroup	TRUE	reported	kc8MmL	textfile	2	1	TRUE
rs10263010	T	C	T	C	-0.125454	-0.026	0.2475	0.2463	FALSE	FALSE	FALSE	finn-b-K11_ABSCANAL	1	171060821	0.0466	NA	0.5771	perianal abscess	Abscess of anal and rectal regions	Abscess of anal and rectal regions || ||	TRUE	igd	1	171060821	0.0275303	6.83884e-06	3294	Eubacteriumnodatumgroup	TRUE	reported	kc8MmL	textfile	2	1	TRUE
rs10263011	T	C	T	C	-0.130234	-0.0695	0.2386	0.2182	FALSE	FALSE	FALSE	finn-b-K11_ABSCANAL	1	34529736	0.0485	NA	0.1522	perianal abscess	Abscess of anal and rectal regions	Abscess of anal and rectal regions || ||	TRUE	igd	1	34529736	0.0292347	7.20681e-06	3294	Eubacteriumnodatumgroup	TRUE	reported	kc8MmL	textfile	2	1	TRUE
rs10263012	C	T	C	T	0.110917	-0.0539	0.3519	0.3803	FALSE	FALSE	FALSE	finn-b-K11_ABSCANAL	7	11222521	0.0412	NA	0.191	perianal abscess	Abscess of anal and rectal regions	Abscess of anal and rectal regions || ||	TRUE	igd	7	11222521	0.0244556	6.49607e-06	3632	RuminococcaceaeUCG011	TRUE	reported	qVqmEW	textfile	2	1	TRUE
rs10263013	G	A	G	A	0.132725	0.0269	0.2177	0.2511	FALSE	FALSE	FALSE	finn-b-K11_ABSCANAL	3	185469491	0.0464	NA	0.5626	perianal abscess	Abscess of anal and rectal regions	Abscess of anal and rectal regions || ||	TRUE	igd	3	185469491	0.0282037	2.81235e-06	3632	RuminococcaceaeUCG011	TRUE	reported	qVqmEW	textfile	2	1	TRUE
rs10263014	C	T	C	T	-0.120881	-0.0202	0.2753	0.3824	FALSE	FALSE	FALSE	finn-b-K11_ABSCANAL	1	179370499	0.0413	NA	0.625	perianal abscess	Abscess of anal and rectal regions	Abscess of anal and rectal regions || ||	TRUE	igd	1	179370499	0.0249229	1.51986e-06	3632	RuminococcaceaeUCG011	TRUE	reported	qVqmEW	textfile	2	1	TRUE
rs10263015	A	C	A	C	-0.182339	0.0078	0.1342	0.208	FALSE	FALSE	FALSE	finn-b-K11_ABSCANAL	6	105073676	0.0495	NA	0.8742	perianal abscess	Abscess of anal and rectal regions	Abscess of anal and rectal regions || ||	TRUE	igd	6	105073676	0.0339898	7.04419e-08	3632	RuminococcaceaeUCG011	TRUE	reported	qVqmEW	textfile	2	1	TRUE
rs10263016	C	T	C	T	-0.109097	0.0278	0.499	0.4772	FALSE	FALSE	FALSE	finn-b-K11_ABSCANAL	7	111763988	0.0403	NA	0.4902	perianal abscess	Abscess of anal and rectal regions	Abscess of anal and rectal regions || ||	TRUE	igd	7	111763988	0.0233699	3.18679e-06	3632	RuminococcaceaeUCG011	TRUE	reported	qVqmEW	textfile	2	1	TRUE
rs10263017	T	C	T	C	-0.111816	-0.0083	0.331	0.413	FALSE	FALSE	FALSE	finn-b-K11_ABSCANAL	3	76205107	0.0409	NA	0.8384	perianal abscess	Abscess of anal and rectal regions	Abscess of anal and rectal regions || ||	TRUE	igd	3	76205107	0.0248963	7.74624e-06	3610	RuminococcaceaeUCG011	TRUE	reported	qVqmEW	textfile	2	1	TRUE
rs10263018	C	T	C	T	-0.152166	0.0514	0.1551	0.1081	FALSE	FALSE	FALSE	finn-b-K11_ABSCANAL	12	29634919	0.0657	NA	0.4342	perianal abscess	Abscess of anal and rectal regions	Abscess of anal and rectal regions || ||	TRUE	igd	12	29634919	0.0317519	2.06123e-06	3610	RuminococcaceaeUCG011	TRUE	reported	qVqmEW	textfile	2	1	TRUE
rs10263019	A	G	A	G	0.184934	-0.1014	0.1024	0.0928	FALSE	FALSE	FALSE	finn-b-K11_ABSCANAL	1	219901055	0.0693	NA	0.1436	perianal abscess	Abscess of anal and rectal regions	Abscess of anal and rectal regions || ||	TRUE	igd	1	219901055	0.0394616	2.36769e-06	3632	RuminococcaceaeUCG011	TRUE	reported	qVqmEW	textfile	2	1	TRUE
rs10263020	A	G	A	G	-0.0622202	-0.0001	0.3479	0.3112	FALSE	FALSE	FALSE	finn-b-K11_ABSCANAL	7	5319387	0.0433	NA	0.9985	perianal abscess	Abscess of anal and rectal regions	Abscess of anal and rectal regions || ||	TRUE	igd	7	5319387	0.0127675	1.17009e-06	14143	Romboutsia	TRUE	reported	Vlq57r	textfile	2	1	TRUE
rs10263021	T	C	T	C	-0.0726779	0.0677	0.1551	0.2264	FALSE	FALSE	FALSE	finn-b-K11_ABSCANAL	11	99665050	0.0477	NA	0.1554	perianal abscess	Abscess of anal and rectal regions	Abscess of anal and rectal regions || ||	TRUE	igd	11	99665050	0.0158263	6.48646e-06	14187	Romboutsia	TRUE	reported	Vlq57r	textfile	2	1	TRUE
rs10263022	G	C	G	C	-0.131039	-0.11	0.0358	0.05563	FALSE	TRUE	FALSE	finn-b-K11_ABSCANAL	5	57229635	0.0889	NA	0.2159	perianal abscess	Abscess of anal and rectal regions	Abscess of anal and rectal regions || ||	TRUE	igd	5	57229635	0.0293815	7.95851e-06	10326	Romboutsia	TRUE	reported	Vlq57r	textfile	2	1	TRUE
rs10263023	C	T	C	T	-0.0875276	0.0078	0.0825	0.05296	FALSE	FALSE	FALSE	finn-b-K11_ABSCANAL	1	171903885	0.0902	NA	0.9313	perianal abscess	Abscess of anal and rectal regions	Abscess of anal and rectal regions || ||	TRUE	igd	1	171903885	0.0196779	5.08123e-06	14186	Romboutsia	TRUE	reported	Vlq57r	textfile	2	1	TRUE
rs10263024	T	C	T	C	-0.214911	0.0551	0.0636	0.01998	FALSE	FALSE	FALSE	finn-b-K11_ABSCANAL	7	106406824	0.1439	NA	0.7019	perianal abscess	Abscess of anal and rectal regions	Abscess of anal and rectal regions || ||	TRUE	igd	7	106406824	0.0474739	8.52235e-06	3693	Romboutsia	TRUE	reported	Vlq57r	textfile	2	1	TRUE
rs10263025	A	G	A	G	0.0550261	-0.0419	0.4145	0.4235	FALSE	FALSE	FALSE	finn-b-K11_ABSCANAL	7	78136725	0.0405	NA	0.3007	perianal abscess	Abscess of anal and rectal regions	Abscess of anal and rectal regions || ||	TRUE	igd	7	78136725	0.0120835	5.87667e-06	14185	Romboutsia	TRUE	reported	Vlq57r	textfile	2	1	TRUE
rs10263026	G	A	G	A	0.092888	-0.0089	0.1372	0.1294	FALSE	FALSE	FALSE	finn-b-K11_ABSCANAL	10	17019559	0.0597	NA	0.8811	perianal abscess	Abscess of anal and rectal regions	Abscess of anal and rectal regions || ||	TRUE	igd	10	17019559	0.0171454	3.99597e-08	13568	Romboutsia	TRUE	reported	Vlq57r	textfile	2	1	TRUE
rs10263027	A	G	A	G	-0.0710048	0.0859	0.166	0.139	FALSE	FALSE	FALSE	finn-b-K11_ABSCANAL	7	145760298	0.0579	NA	0.1377	perianal abscess	Abscess of anal and rectal regions	Abscess of anal and rectal regions || ||	TRUE	igd	7	145760298	0.0156654	4.65831e-06	14178	Romboutsia	TRUE	reported	Vlq57r	textfile	2	1	TRUE
rs10263028	A	G	A	G	0.0919112	0.0227	0.0924	0.1176	FALSE	FALSE	FALSE	finn-b-K11_ABSCANAL	11	133834657	0.0626	NA	0.7173	perianal abscess	Abscess of anal and rectal regions	Abscess of anal and rectal regions || ||	TRUE	igd	11	133834657	0.0205738	6.98354e-06	14141	Romboutsia	TRUE	reported	Vlq57r	textfile	2	1	TRUE
rs10263029	T	G	T	G	-0.190644	0.0401	0.0467	0.02953	FALSE	FALSE	FALSE	finn-b-K11_ABSCANAL	8	5088054	0.1187	NA	0.735501	perianal abscess	Abscess of anal and rectal regions	Abscess of anal and rectal regions || ||	TRUE	igd	8	5088054	0.0421065	5.06555e-06	5246	Romboutsia	TRUE	reported	Vlq57r	textfile	2	1	TRUE
rs10263030	G	A	G	A	-0.129578	-0.0024	0.0686	0.07864	FALSE	FALSE	FALSE	finn-b-K11_ABSCANAL	2	16066705	0.0757	NA	0.9747	perianal abscess	Abscess of anal and rectal regions	Abscess of anal and rectal regions || ||	TRUE	igd	2	16066705	0.0280454	6.70799e-06	10466	Romboutsia	TRUE	reported	Vlq57r	textfile	2	1	TRUE
rs10263031	A	G	A	G	-0.094406	-0.0369	0.1024	0.08896	FALSE	FALSE	FALSE	finn-b-K11_ABSCANAL	13	88725540	0.0709	NA	0.6028	perianal abscess	Abscess of anal and rectal regions	Abscess of anal and rectal regions || ||	TRUE	igd	13	88725540	0.0208544	7.36973e-06	12487	Romboutsia	TRUE	reported	Vlq57r	textfile	2	1	TRUE
rs10263032	T	G	T	G	0.0722815	0.0073	0.169	0.1749	FALSE	FALSE	FALSE	finn-b-K11_ABSCANAL	6	135411737	0.0527	NA	0.8896	perianal abscess	Abscess of anal and rectal regions	Abscess of anal and rectal regions || ||	TRUE	igd	6	135411737	0.0162353	9.38461e-06	14187	Romboutsia	TRUE	reported	Vlq57r	textfile	2	1	TRUE
rs10263033	C	T	C	T	0.0580018	-0.0014	0.3201	0.3351	FALSE	FALSE	FALSE	finn-b-K11_ABSCANAL	13	32720756	0.0424	NA	0.9732	perianal abscess	Abscess of anal and rectal regions	Abscess of anal and rectal regions || ||	TRUE	igd	13	32720756	0.0127495	5.75689e-06	14180	Romboutsia	TRUE	reported	Vlq57r	textfile	2	1	TRUE
rs10263034	G	T	G	T	-0.078627	-0.0529	0.0845	0.0639	FALSE	FALSE	FALSE	finn-b-K11_ABSCANAL	3	66725825	0.0827	NA	0.5224	perianal abscess	Abscess of anal and rectal regions	Abscess of anal and rectal regions || ||	TRUE	igd	3	66725825	0.0175644	6.31376e-06	17398	Lachnoclostridium	TRUE	reported	WiTkt1	textfile	2	1	TRUE
rs10263035	T	C	T	C	-0.0468097	-0.0549	0.493	0.4523	FALSE	FALSE	FALSE	finn-b-K11_ABSCANAL	1	185091351	0.0402	NA	0.1724	perianal abscess	Abscess of anal and rectal regions	Abscess of anal and rectal regions || ||	TRUE	igd	1	185091351	0.0105787	9.57204e-06	17921	Lachnoclostridium	TRUE	reported	WiTkt1	textfile	2	1	TRUE
rs10263036	G	A	G	A	-0.0497798	-0.0197	0.3698	0.3751	FALSE	FALSE	FALSE	finn-b-K11_ABSCANAL	2	167244051	0.0415	NA	0.6348	perianal abscess	Abscess of anal and rectal regions	Abscess of anal and rectal regions || ||	TRUE	igd	2	167244051	0.0111919	9.63976e-06	17477	Lachnoclostridium	TRUE	reported	WiTkt1	textfile	2	1	TRUE
rs10263037	T	C	T	C	-0.108075	0.0631	0.0527	0.0446	FALSE	FALSE	FALSE	finn-b-K11_ABSCANAL	12	102046595	0.0974	NA	0.516799	perianal abscess	Abscess of anal and rectal regions	Abscess of anal and rectal regions || ||	TRUE	igd	12	102046595	0.0242022	5.97081e-06	14138	Lachnoclostridium	TRUE	reported	WiTkt1	textfile	2	1	TRUE
rs10263038	A	G	A	G	0.0746186	-0.0044	0.1044	0.119	FALSE	FALSE	FALSE	finn-b-K11_ABSCANAL	18	19743455	0.0624	NA	0.9441	perianal abscess	Abscess of anal and rectal regions	Abscess of anal and rectal regions || ||	TRUE	igd	18	19743455	0.0180734	7.13717e-06	17903	Lachnoclostridium	TRUE	reported	WiTkt1	textfile	2	1	TRUE
rs10263039	C	A	C	A	-0.0864066	0.0122	0.0885	0.1052	FALSE	FALSE	FALSE	finn-b-K11_ABSCANAL	4	38694566	0.0652	NA	0.8514	perianal abscess	Abscess of anal and rectal regions	Abscess of anal and rectal regions || ||	TRUE	igd	4	38694566	0.0192519	6.72052e-06	17920	Lachnoclostridium	TRUE	reported	WiTkt1	textfile	2	1	TRUE
rs10263040	G	A	G	A	-0.0520267	0.0082	0.3648	0.3857	FALSE	FALSE	FALSE	finn-b-K11_ABSCANAL	8	59370320	0.0412	NA	0.8422	perianal abscess	Abscess of anal and rectal regions	Abscess of anal and rectal regions || ||	TRUE	igd	8	59370320	0.011404	4.41754e-06	17921	Lachnoclostridium	TRUE	reported	WiTkt1	textfile	2	1	TRUE
rs10263041	A	C	A	C	-0.0561715	0.0093	0.3966	0.3313	FALSE	FALSE	FALSE	finn-b-K11_ABSCANAL	20	19300846	0.0425	NA	0.8275	perianal abscess	Abscess of anal and rectal regions	Abscess of anal and rectal regions || ||	TRUE	igd	20	19300846	0.0108174	2.43212e-07	17842	Lachnoclostridium	TRUE	reported	WiTkt1	textfile	2	1	TRUE
rs10263042	T	C	T	C	0.0511752	0.019	0.499	0.5107	FALSE	FALSE	FALSE	finn-b-K11_ABSCANAL	3	23037786	0.04	NA	0.635501	perianal abscess	Abscess of anal and rectal regions	Abscess of anal and rectal regions || ||	TRUE	igd	3	23037786	0.0106491	2.02677e-06	17911	Lachnoclostridium	TRUE	reported	WiTkt1	textfile	2	1	TRUE
rs10263043	A	T	A	T	0.0803876	0.0782	0.1233	0.148	FALSE	TRUE	FALSE	finn-b-K11_ABSCANAL	12	28169306	0.0568	NA	0.1687	perianal abscess	Abscess of anal and rectal regions	Abscess of anal and rectal regions || ||	TRUE	igd	12	28169306	0.0172209	2.6727e-06	16773	Lachnoclostridium	TRUE	reported	WiTkt1	textfile	2	1	TRUE
rs10263044	A	G	A	G	0.0864203	-0.0464	0.0855	0.0978	FALSE	FALSE	FALSE	finn-b-K11_ABSCANAL	3	177470032	0.0679	NA	0.4941	perianal abscess	Abscess of anal and rectal regions	Abscess of anal and rectal regions || ||	TRUE	igd	3	177470032	0.0181565	1.58331e-06	16991	Lachnoclostridium	TRUE	reported	WiTkt1	textfile	2	1	TRUE
rs10263045	G	T	G	T	0.117472	0.0506	0.0656	0.1025	FALSE	FALSE	FALSE	finn-b-K11_ABSCANAL	17	46694541	0.066	NA	0.4435	perianal abscess	Abscess of anal and rectal regions	Abscess of anal and rectal regions || ||	TRUE	igd	17	46694541	0.0268103	5.57766e-06	12404	Lachnoclostridium	TRUE	reported	WiTkt1	textfile	2	1	TRUE
rs10263046	A	G	A	G	0.0886199	0.0202	0.0915	0.1165	FALSE	FALSE	FALSE	finn-b-K11_ABSCANAL	17	13816159	0.0627	NA	0.7473	perianal abscess	Abscess of anal and rectal regions	Abscess of anal and rectal regions || ||	TRUE	igd	17	13816159	0.0194248	3.66519e-06	17477	Lachnoclostridium	TRUE	reported	WiTkt1	textfile	2	1	TRUE
rs10263047	C	T	C	T	-0.0641288	0.0159	0.1889	0.1401	FALSE	FALSE	FALSE	finn-b-K11_ABSCANAL	18	1053252	0.0575	NA	0.782299	perianal abscess	Abscess of anal and rectal regions	Abscess of anal and rectal regions || ||	TRUE	igd	18	1053252	0.0137974	3.75328e-06	17922	Lachnoclostridium	TRUE	reported	WiTkt1	textfile	2	1	TRUE
rs10263048	A	G	A	G	-0.108148	-0.0274	0.3827	0.3741	FALSE	FALSE	FALSE	finn-b-K11_ABSCANAL	2	150077190	0.0416	NA	0.5096	perianal abscess	Abscess of anal and rectal regions	Abscess of anal and rectal regions || ||	TRUE	igd	2	150077190	0.0236848	4.85501e-06	3739	Olsenella	TRUE	reported	4u26n4	textfile	2	1	TRUE
rs10263049	G	A	G	A	0.140434	-0.0236	0.2117	0.1679	FALSE	FALSE	FALSE	finn-b-K11_ABSCANAL	10	10777085	0.0539	NA	0.6617	perianal abscess	Abscess of anal and rectal regions	Abscess of anal and rectal regions || ||	TRUE	igd	10	10777085	0.0295602	2.1984e-06	3648	Olsenella	TRUE	reported	4u26n4	textfile	2	1	TRUE
rs10263050	G	A	G	A	-0.111131	-0.079	0.34	0.3686	FALSE	FALSE	FALSE	finn-b-K11_ABSCANAL	1	231960352	0.0416	NA	0.0575997	perianal abscess	Abscess of anal and rectal regions	Abscess of anal and rectal regions || ||	TRUE	igd	1	231960352	0.0237218	3.43201e-06	3739	Olsenella	TRUE	reported	4u26n4	textfile	2	1	TRUE
rs10263051	A	G	A	G	-0.223604	0.1265	0.0567	0.039	FALSE	FALSE	FALSE	finn-b-K11_ABSCANAL	1	247642270	0.1026	NA	0.2179	perianal abscess	Abscess of anal and rectal regions	Abscess of anal and rectal regions || ||	TRUE	igd	1	247642270	0.0482391	3.87041e-06	3630	Olsenella	TRUE	reported	4u26n4	textfile	2	1	TRUE
rs10263052	A	G	A	G	-0.104783	-0.0811	0.4225	0.4313	FALSE	FALSE	FALSE	finn-b-K11_ABSCANAL	4	174810498	0.0406	NA	0.0457204	perianal abscess	Abscess of anal and rectal regions	Abscess of anal and rectal regions || ||	TRUE	igd	4	174810498	0.0231343	6.43728e-06	3739	Olsenella	TRUE	reported	4u26n4	textfile	2	1	TRUE
rs10263053	C	T	C	T	-0.19943	0.0251	0.0805	0.1115	FALSE	FALSE	FALSE	finn-b-K11_ABSCANAL	19	4925018	0.0645	NA	0.697199	perianal abscess	Abscess of anal and rectal regions	Abscess of anal and rectal regions || ||	TRUE	igd	19	4925018	0.0407033	1.1882e-06	3630	Olsenella	TRUE	reported	4u26n4	textfile	2	1	TRUE
rs10263054	C	A	C	A	-0.249079	-0.0538	0.0686	0.1341	FALSE	FALSE	FALSE	finn-b-K11_ABSCANAL	9	21884425	0.0589	NA	0.361	perianal abscess	Abscess of anal and rectal regions	Abscess of anal and rectal regions || ||	TRUE	igd	9	21884425	0.0520814	2.95294e-06	3078	Olsenella	TRUE	reported	4u26n4	textfile	2	1	TRUE
rs10263055	C	T	C	T	0.108044	0.0299	0.4215	0.3659	FALSE	FALSE	FALSE	finn-b-K11_ABSCANAL	1	179629191	0.0416	NA	0.4711	perianal abscess	Abscess of anal and rectal regions	Abscess of anal and rectal regions || ||	TRUE	igd	1	179629191	0.023638	5.32027e-06	3739	Olsenella	TRUE	reported	4u26n4	textfile	2	1	TRUE
rs10263056	G	A	G	A	-0.106529	0.005	0.3469	0.3318	FALSE	FALSE	FALSE	finn-b-K11_ABSCANAL	17	59632873	0.0427	NA	0.9069	perianal abscess	Abscess of anal and rectal regions	Abscess of anal and rectal regions || ||	TRUE	igd	17	59632873	0.0240379	9.70095e-06	3739	Olsenella	TRUE	reported	4u26n4	textfile	2	1	TRUE
rs10263057	C	A	C	A	0.119966	0.037	0.2167	0.1951	FALSE	FALSE	FALSE	finn-b-K11_ABSCANAL	6	10422207	0.0513	NA	0.4702	perianal abscess	Abscess of anal and rectal regions	Abscess of anal and rectal regions || ||	TRUE	igd	6	10422207	0.0268645	7.28354e-06	3739	Olsenella	TRUE	reported	4u26n4	textfile	2	1	TRUE
rs10263058	A	G	A	G	0.0950828	-0.023	0.2833	0.2901	FALSE	FALSE	FALSE	finn-b-K11_ABSCANAL	19	4555786	0.0448	NA	0.6069	perianal abscess	Abscess of anal and rectal regions	Abscess of anal and rectal regions || ||	TRUE	igd	19	4555786	0.0211239	7.69592e-06	5941	Slackia	TRUE	reported	DyFpzT	textfile	2	1	TRUE
rs10263059	T	A	T	A	0.194714	0.0615	0.0408	0.03069	FALSE	TRUE	FALSE	finn-b-K11_ABSCANAL	7	78282725	0.1169	NA	0.5988	perianal abscess	Abscess of anal and rectal regions	Abscess of anal and rectal regions || ||	TRUE	igd	7	78282725	0.0411598	3.39569e-06	5634	Slackia	TRUE	reported	DyFpzT	textfile	2	1	TRUE
rs10263060	A	G	A	G	0.0901934	0.0021	0.3091	0.3416	FALSE	FALSE	FALSE	finn-b-K11_ABSCANAL	15	34041896	0.0423	NA	0.9609	perianal abscess	Abscess of anal and rectal regions	Abscess of anal and rectal regions || ||	TRUE	igd	15	34041896	0.0190582	2.62872e-06	6063	Slackia	TRUE	reported	DyFpzT	textfile	2	1	TRUE
rs10263061	C	G	C	G	0.147055	0.0257	0.0885	0.08702	FALSE	TRUE	FALSE	finn-b-K11_ABSCANAL	16	7460475	0.0718	NA	0.7204	perianal abscess	Abscess of anal and rectal regions	Abscess of anal and rectal regions || ||	TRUE	igd	16	7460475	0.0330635	7.42025e-06	6063	Slackia	TRUE	reported	DyFpzT	textfile	2	1	TRUE
rs10263062	C	T	C	T	-0.122792	-0.0337	0.1431	0.13	FALSE	FALSE	FALSE	finn-b-K11_ABSCANAL	8	96946291	0.0593	NA	0.569399	perianal abscess	Abscess of anal and rectal regions	Abscess of anal and rectal regions || ||	TRUE	igd	8	96946291	0.0263047	2.71183e-06	6063	Slackia	TRUE	reported	DyFpzT	textfile	2	1	TRUE
rs10263063	T	C	T	C	-0.155709	-0.1474	0.0636	0.04196	FALSE	FALSE	FALSE	finn-b-K11_ABSCANAL	7	99451715	0.1005	NA	0.1427	perianal abscess	Abscess of anal and rectal regions	Abscess of anal and rectal regions || ||	TRUE	igd	7	99451715	0.0348085	8.05947e-06	5965	Slackia	TRUE	reported	DyFpzT	textfile	2	1	TRUE
rs10263064	A	G	A	G	-0.0905757	0.0037	0.3101	0.3049	FALSE	FALSE	FALSE	finn-b-K11_ABSCANAL	7	13523683	0.0438	NA	0.9327	perianal abscess	Abscess of anal and rectal regions	Abscess of anal and rectal regions || ||	TRUE	igd	7	13523683	0.0191658	2.40925e-06	6063	Slackia	TRUE	reported	DyFpzT	textfile	2	1	TRUE
rs10263065	G	C	G	C	-0.102833	-0.0363	0.1899	0.1773	FALSE	TRUE	FALSE	finn-b-K11_ABSCANAL	4	57167507	0.0528	NA	0.4912	perianal abscess	Abscess of anal and rectal regions	Abscess of anal and rectal regions || ||	TRUE	igd	4	57167507	0.0227077	4.59992e-06	6063	Slackia	TRUE	reported	DyFpzT	textfile	2	1	TRUE
rs10263066	C	T	C	T	0.0934594	-0.116	0.3708	0.2935	FALSE	FALSE	FALSE	finn-b-K11_ABSCANAL	17	74267010	0.044	NA	0.00844792	perianal abscess	Abscess of anal and rectal regions	Abscess of anal and rectal regions || ||	TRUE	igd	17	74267010	0.0186813	6.06998e-07	6063	Slackia	TRUE	reported	DyFpzT	textfile	2	1	TRUE
rs10263067	T	C	T	C	0.10453	-0.0048	0.1193	0.0466	FALSE	FALSE	FALSE	finn-b-K11_ABSCANAL	19	42586245	0.0965	NA	0.9601	perianal abscess	Abscess of anal and rectal regions	Abscess of anal and rectal regions || ||	TRUE	igd	19	42586245	0.0230253	4.23977e-06	11564	LachnospiraceaeUCG010	TRUE	reported	1VE67m	textfile	2	1	TRUE
rs10263068	A	G	A	G	0.126592	-0.078	0.0746	0.05053	FALSE	FALSE	FALSE	finn-b-K11_ABSCANAL	10	83848397	0.0924	NA	0.3987	perianal abscess	Abscess of anal and rectal regions	Abscess of anal and rectal regions || ||	TRUE	igd	10	83848397	0.024345	4.68957e-07	12695	LachnospiraceaeUCG010	TRUE	reported	1VE67m	textfile	2	1	TRUE
rs10263069	C	T	C	T	0.0657686	0.0378	0.2744	0.2113	FALSE	FALSE	FALSE	finn-b-K11_ABSCANAL	9	92267239	0.0492	NA	0.4425	perianal abscess	Abscess of anal and rectal regions	Abscess of anal and rectal regions || ||	TRUE	igd	9	92267239	0.0139569	2.70321e-06	12816	LachnospiraceaeUCG010	TRUE	reported	1VE67m	textfile	2	1	TRUE
rs10263070	G	A	G	A	-0.0702357	-0.0331	0.2187	0.2156	FALSE	FALSE	FALSE	finn-b-K11_ABSCANAL	6	84772845	0.049	NA	0.4987	perianal abscess	Abscess of anal and rectal regions	Abscess of anal and rectal regions || ||	TRUE	igd	6	84772845	0.015706	7.84597e-06	13226	LachnospiraceaeUCG010	TRUE	reported	1VE67m	textfile	2	1	TRUE
rs10263071	A	T	A	T	-0.0684038	-0.0833	0.1839	0.1634	FALSE	TRUE	FALSE	finn-b-K11_ABSCANAL	9	85576178	0.054	NA	0.1231	perianal abscess	Abscess of anal and rectal regions	Abscess of anal and rectal regions || ||	TRUE	igd	9	85576178	0.0156562	9.17312e-06	13236	LachnospiraceaeUCG010	TRUE	reported	1VE67m	textfile	2	1	TRUE
rs10263072	C	T	C	T	-0.0562148	0.0316	0.3608	0.3744	FALSE	FALSE	FALSE	finn-b-K11_ABSCANAL	21	33193567	0.0415	NA	0.4471	perianal abscess	Abscess of anal and rectal regions	Abscess of anal and rectal regions || ||	TRUE	igd	21	33193567	0.0127763	9.9199e-06	13233	LachnospiraceaeUCG010	TRUE	reported	1VE67m	textfile	2	1	TRUE
rs10263073	G	T	G	T	0.0779543	-0.0307	0.163	0.1148	FALSE	FALSE	FALSE	finn-b-K11_ABSCANAL	5	8146371	0.0628	NA	0.6248	perianal abscess	Abscess of anal and rectal regions	Abscess of anal and rectal regions || ||	TRUE	igd	5	8146371	0.0171865	7.48417e-06	13236	LachnospiraceaeUCG010	TRUE	reported	1VE67m	textfile	2	1	TRUE
rs10263074	A	C	A	C	-0.0572001	0.0457	0.3837	0.3666	FALSE	FALSE	FALSE	finn-b-K11_ABSCANAL	7	81410263	0.0416	NA	0.2724	perianal abscess	Abscess of anal and rectal regions	Abscess of anal and rectal regions || ||	TRUE	igd	7	81410263	0.0127043	7.63056e-06	13225	LachnospiraceaeUCG010	TRUE	reported	1VE67m	textfile	2	1	TRUE
rs10263075	A	T	A	T	0.111884	-0.0664	0.0716	0.08966	FALSE	TRUE	FALSE	finn-b-K11_ABSCANAL	1	224897491	0.0712	NA	0.3514	perianal abscess	Abscess of anal and rectal regions	Abscess of anal and rectal regions || ||	TRUE	igd	1	224897491	0.0238893	2.57651e-06	11488	LachnospiraceaeUCG010	TRUE	reported	1VE67m	textfile	2	1	TRUE
rs10263076	G	A	G	A	0.222263	0.2416	0.0477	0.02252	FALSE	FALSE	FALSE	finn-b-K11_ABSCANAL	2	185862591	0.1335	NA	0.0703493	perianal abscess	Abscess of anal and rectal regions	Abscess of anal and rectal regions || ||	TRUE	igd	2	185862591	0.0486425	5.68428e-06	4316	LachnospiraceaeUCG010	TRUE	reported	1VE67m	textfile	2	1	TRUE
rs10263077	G	T	G	T	0.0867262	-0.0126	0.1213	0.1835	FALSE	FALSE	FALSE	finn-b-K11_ABSCANAL	14	29872341	0.0529	NA	0.812	perianal abscess	Abscess of anal and rectal regions	Abscess of anal and rectal regions || ||	TRUE	igd	14	29872341	0.0183477	3.19006e-06	12715	LachnospiraceaeUCG010	TRUE	reported	1VE67m	textfile	2	1	TRUE
rs10263078	A	C	A	C	0.0655062	0.0476	0.3161	0.2582	FALSE	FALSE	FALSE	finn-b-K11_ABSCANAL	21	44079875	0.0461	NA	0.3015	perianal abscess	Abscess of anal and rectal regions	Abscess of anal and rectal regions || ||	TRUE	igd	21	44079875	0.0131994	9.96373e-07	12816	LachnospiraceaeUCG010	TRUE	reported	1VE67m	textfile	2	1	TRUE
rs10263079	T	G	T	G	0.118306	0.0368	0.2584	0.2843	FALSE	FALSE	FALSE	finn-b-K11_ABSCANAL	19	28767353	0.0444	NA	0.4073	perianal abscess	Abscess of anal and rectal regions	Abscess of anal and rectal regions || ||	TRUE	igd	19	28767353	0.024522	1.28678e-06	4056	Lactococcus	TRUE	reported	oiAigO	textfile	2	1	TRUE
rs10263080	T	C	T	C	-0.13671	-0.0696	0.2217	0.2193	FALSE	FALSE	FALSE	finn-b-K11_ABSCANAL	17	2699935	0.0488	NA	0.1537	perianal abscess	Abscess of anal and rectal regions	Abscess of anal and rectal regions || ||	TRUE	igd	17	2699935	0.0274694	1.26562e-06	3760	Lactococcus	TRUE	reported	oiAigO	textfile	2	1	TRUE
rs10263081	G	A	G	A	0.108423	-0.0252	0.2823	0.2664	FALSE	FALSE	FALSE	finn-b-K11_ABSCANAL	2	31266049	0.0454	NA	0.5777	perianal abscess	Abscess of anal and rectal regions	Abscess of anal and rectal regions || ||	TRUE	igd	2	31266049	0.0239978	6.60829e-06	4057	Lactococcus	TRUE	reported	oiAigO	textfile	2	1	TRUE
rs10263082	G	A	G	A	0.191857	-0.0251	0.0656	0.1066	FALSE	FALSE	FALSE	finn-b-K11_ABSCANAL	7	14650221	0.0654	NA	0.7009	perianal abscess	Abscess of anal and rectal regions	Abscess of anal and rectal regions || ||	TRUE	igd	7	14650221	0.0424761	6.28602e-06	4023	Lactococcus	TRUE	reported	oiAigO	textfile	2	1	TRUE
rs10263083	C	T	C	T	-0.199221	0.0574	0.0646	0.05353	FALSE	FALSE	FALSE	finn-b-K11_ABSCANAL	2	54114864	0.089	NA	0.5193	perianal abscess	Abscess of anal and rectal regions	Abscess of anal and rectal regions || ||	TRUE	igd	2	54114864	0.0430969	1.39593e-06	3787	Lactococcus	TRUE	reported	oiAigO	textfile	2	1	TRUE
rs10263084	G	C	G	C	0.122294	0.02	0.326	0.3906	FALSE	TRUE	FALSE	finn-b-K11_ABSCANAL	18	64699550	0.0413	NA	0.6284	perianal abscess	Abscess of anal and rectal regions	Abscess of anal and rectal regions || ||	TRUE	igd	18	64699550	0.0228976	8.95039e-08	4055	Lactococcus	TRUE	reported	oiAigO	textfile	2	1	TRUE
rs10263085	C	T	C	T	0.114599	-0.0076	0.2962	0.4247	FALSE	FALSE	FALSE	finn-b-K11_ABSCANAL	12	113161438	0.0405	NA	0.8503	perianal abscess	Abscess of anal and rectal regions	Abscess of anal and rectal regions || ||	TRUE	igd	12	113161438	0.023839	2.06145e-06	4053	Lactococcus	TRUE	reported	oiAigO	textfile	2	1	TRUE
rs10263086	C	T	C	T	0.146426	-0.0068	0.1352	0.1117	FALSE	FALSE	FALSE	finn-b-K11_ABSCANAL	10	71518643	0.0643	NA	0.9161	perianal abscess	Abscess of anal and rectal regions	Abscess of anal and rectal regions || ||	TRUE	igd	10	71518643	0.0307367	2.36214e-06	3836	Lactococcus	TRUE	reported	oiAigO	textfile	2	1	TRUE
rs10263087	C	T	C	T	0.200758	0.0737	0.0686	0.03831	FALSE	FALSE	FALSE	finn-b-K11_ABSCANAL	1	116887742	0.1059	NA	0.4867	perianal abscess	Abscess of anal and rectal regions	Abscess of anal and rectal regions || ||	TRUE	igd	1	116887742	0.0442121	6.17759e-06	3869	Lactococcus	TRUE	reported	oiAigO	textfile	2	1	TRUE
rs10263088	G	C	G	C	0.140799	-0.047	0.2058	0.1716	FALSE	TRUE	FALSE	finn-b-K11_ABSCANAL	22	31532568	0.0537	NA	0.3815	perianal abscess	Abscess of anal and rectal regions	Abscess of anal and rectal regions || ||	TRUE	igd	22	31532568	0.027582	4.36882e-07	3792	Lactococcus	TRUE	reported	oiAigO	textfile	2	1	TRUE
rs10263089	T	C	T	C	0.104232	-0.0343	0.3469	0.3906	FALSE	FALSE	FALSE	finn-b-K11_ABSCANAL	13	113472525	0.0411	NA	0.4041	perianal abscess	Abscess of anal and rectal regions	Abscess of anal and rectal regions || ||	TRUE	igd	13	113472525	0.0230786	4.44724e-06	4057	Lactococcus	TRUE	reported	oiAigO	textfile	2	1	TRUE
rs10263090	A	G	A	G	-0.0572129	-0.0152	0.2018	0.203	FALSE	FALSE	FALSE	finn-b-K11_ABSCANAL	21	42681392	0.0497	NA	0.760699	perianal abscess	Abscess of anal and rectal regions	Abscess of anal and rectal regions || ||	TRUE	igd	21	42681392	0.0130007	7.68485e-06	17381	Fusicatenibacter	TRUE	reported	AtOWa6	textfile	2	1	TRUE
rs10263091	C	T	C	T	-0.0659543	-0.0101	0.167	0.147	FALSE	FALSE	FALSE	finn-b-K11_ABSCANAL	20	55937366	0.0567	NA	0.8586	perianal abscess	Abscess of anal and rectal regions	Abscess of anal and rectal regions || ||	TRUE	igd	20	55937366	0.0148763	5.86893e-06	16542	Fusicatenibacter	TRUE	reported	AtOWa6	textfile	2	1	TRUE
rs10263092	A	C	A	C	-0.0494799	-0.0269	0.4652	0.4065	FALSE	FALSE	FALSE	finn-b-K11_ABSCANAL	17	70721782	0.0408	NA	0.5098	perianal abscess	Abscess of anal and rectal regions	Abscess of anal and rectal regions || ||	TRUE	igd	17	70721782	0.0108105	4.96161e-06	17374	Fusicatenibacter	TRUE	reported	AtOWa6	textfile	2	1	TRUE
rs10263093	G	A	G	A	-0.0967298	-0.0758	0.0765	0.06587	FALSE	FALSE	FALSE	finn-b-K11_ABSCANAL	10	112177119	0.0815	NA	0.3523	perianal abscess	Abscess of anal and rectal regions	Abscess of anal and rectal regions || ||	TRUE	igd	10	112177119	0.0205426	2.98832e-06	15626	Fusicatenibacter	TRUE	reported	AtOWa6	textfile	2	1	TRUE
rs10263094	A	G	A	G	-0.0568339	0.0028	0.2087	0.2168	FALSE	FALSE	FALSE	finn-b-K11_ABSCANAL	18	10370596	0.0488	NA	0.9537	perianal abscess	Abscess of anal and rectal regions	Abscess of anal and rectal regions || ||	TRUE	igd	18	10370596	0.0127894	8.95756e-06	17384	Fusicatenibacter	TRUE	reported	AtOWa6	textfile	2	1	TRUE
rs10263095	G	A	G	A	-0.0771914	-0.0258	0.165	0.103	FALSE	FALSE	FALSE	finn-b-K11_ABSCANAL	8	15360718	0.067	NA	0.7002	perianal abscess	Abscess of anal and rectal regions	Abscess of anal and rectal regions || ||	TRUE	igd	8	15360718	0.0160344	1.07686e-06	17370	Fusicatenibacter	TRUE	reported	AtOWa6	textfile	2	1	TRUE
rs10263096	T	C	T	C	-0.0953657	0.1157	0.0765	0.06434	FALSE	FALSE	FALSE	finn-b-K11_ABSCANAL	10	120447429	0.0828	NA	0.1623	perianal abscess	Abscess of anal and rectal regions	Abscess of anal and rectal regions || ||	TRUE	igd	10	120447429	0.020407	3.93891e-06	16877	Fusicatenibacter	TRUE	reported	AtOWa6	textfile	2	1	TRUE
rs10263097	A	C	A	C	-0.0616691	-0.012	0.2416	0.2552	FALSE	FALSE	FALSE	finn-b-K11_ABSCANAL	1	24927625	0.0461	NA	0.7951	perianal abscess	Abscess of anal and rectal regions	Abscess of anal and rectal regions || ||	TRUE	igd	1	24927625	0.0125259	7.20451e-07	17384	Fusicatenibacter	TRUE	reported	AtOWa6	textfile	2	1	TRUE
rs10263098	A	G	A	G	-0.0492427	-0.0103	0.5408	0.4652	FALSE	FALSE	FALSE	finn-b-K11_ABSCANAL	7	148856720	0.0404	NA	0.7994	perianal abscess	Abscess of anal and rectal regions	Abscess of anal and rectal regions || ||	TRUE	igd	7	148856720	0.0109365	5.46739e-06	16978	Fusicatenibacter	TRUE	reported	AtOWa6	textfile	2	1	TRUE
rs10263099	T	C	T	C	-0.0710571	-0.0482	0.1402	0.1917	FALSE	FALSE	FALSE	finn-b-K11_ABSCANAL	2	226649570	0.0508	NA	0.3436	perianal abscess	Abscess of anal and rectal regions	Abscess of anal and rectal regions || ||	TRUE	igd	2	226649570	0.015924	4.54526e-06	16522	Fusicatenibacter	TRUE	reported	AtOWa6	textfile	2	1	TRUE
rs10263100	A	G	A	G	-0.0701397	0.0087	0.171	0.1753	FALSE	FALSE	FALSE	finn-b-K11_ABSCANAL	5	29595000	0.0536	NA	0.8718	perianal abscess	Abscess of anal and rectal regions	Abscess of anal and rectal regions || ||	TRUE	igd	5	29595000	0.0145589	1.56768e-06	16119	Fusicatenibacter	TRUE	reported	AtOWa6	textfile	2	1	TRUE
rs10263101	G	A	G	A	0.141575	0.0529	0.0616	0.06698	FALSE	FALSE	FALSE	finn-b-K11_ABSCANAL	20	25257001	0.0801	NA	0.508899	perianal abscess	Abscess of anal and rectal regions	Abscess of anal and rectal regions || ||	TRUE	igd	20	25257001	0.0313559	7.28654e-06	7796	Fusicatenibacter	TRUE	reported	AtOWa6	textfile	2	1	TRUE
rs10263102	T	C	T	C	0.0739124	0.0497	0.1859	0.1316	FALSE	FALSE	FALSE	finn-b-K11_ABSCANAL	3	64252803	0.0607	NA	0.4124	perianal abscess	Abscess of anal and rectal regions	Abscess of anal and rectal regions || ||	TRUE	igd	3	64252803	0.0151073	7.77428e-07	16626	Fusicatenibacter	TRUE	reported	AtOWa6	textfile	2	1	TRUE
rs10263103	A	G	A	G	-0.0597324	-0.0336	0.1779	0.1506	FALSE	FALSE	FALSE	finn-b-K11_ABSCANAL	12	58658311	0.0559	NA	0.5486	perianal abscess	Abscess of anal and rectal regions	Abscess of anal and rectal regions || ||	TRUE	igd	12	58658311	0.0134458	8.29563e-06	17384	Fusicatenibacter	TRUE	reported	AtOWa6	textfile	2	1	TRUE
rs10263104	T	C	T	C	-0.0508345	-0.0209	0.3539	0.409	FALSE	FALSE	FALSE	finn-b-K11_ABSCANAL	2	5532793	0.0409	NA	0.609799	perianal abscess	Abscess of anal and rectal regions	Abscess of anal and rectal regions || ||	TRUE	igd	2	5532793	0.0113843	8.49535e-06	16978	Fusicatenibacter	TRUE	reported	AtOWa6	textfile	2	1	TRUE
rs10263105	A	G	A	G	-0.0792146	-0.0321	0.0915	0.0927	FALSE	FALSE	FALSE	finn-b-K11_ABSCANAL	15	88353215	0.0697	NA	0.6451	perianal abscess	Abscess of anal and rectal regions	Abscess of anal and rectal regions || ||	TRUE	igd	15	88353215	0.0180505	8.0633e-06	16522	Fusicatenibacter	TRUE	reported	AtOWa6	textfile	2	1	TRUE
rs10263106	T	C	T	C	-0.104026	0.2332	0.0596	0.05022	FALSE	FALSE	FALSE	finn-b-K11_ABSCANAL	16	73821805	0.092	NA	0.0113	perianal abscess	Abscess of anal and rectal regions	Abscess of anal and rectal regions || ||	TRUE	igd	16	73821805	0.022217	4.9289e-06	15552	Fusicatenibacter	TRUE	reported	AtOWa6	textfile	2	1	TRUE
rs10263107	G	A	G	A	-0.061617	0.0597	0.1879	0.1837	FALSE	FALSE	FALSE	finn-b-K11_ABSCANAL	17	70697344	0.0519	NA	0.25	perianal abscess	Abscess of anal and rectal regions	Abscess of anal and rectal regions || ||	TRUE	igd	17	70697344	0.0136576	7.30993e-06	17384	Fusicatenibacter	TRUE	reported	AtOWa6	textfile	2	1	TRUE
rs10263108	A	G	A	G	-0.0551969	0.0287	0.2853	0.351	FALSE	FALSE	FALSE	finn-b-K11_ABSCANAL	4	156131004	0.0427	NA	0.5021	perianal abscess	Abscess of anal and rectal regions	Abscess of anal and rectal regions || ||	TRUE	igd	4	156131004	0.0122069	6.50746e-06	15987	ChristensenellaceaeR.7group	TRUE	reported	dsmmPS	textfile	2	1	TRUE
rs10263109	A	G	A	G	-0.0904325	0.191	0.0686	0.06469	FALSE	FALSE	FALSE	finn-b-K11_ABSCANAL	18	67555560	0.0815	NA	0.0191201	perianal abscess	Abscess of anal and rectal regions	Abscess of anal and rectal regions || ||	TRUE	igd	18	67555560	0.0204253	3.34031e-06	16324	ChristensenellaceaeR.7group	TRUE	reported	dsmmPS	textfile	2	1	TRUE
rs10263110	A	G	A	G	-0.0828853	0.0425	0.1083	0.1446	FALSE	FALSE	FALSE	finn-b-K11_ABSCANAL	19	49279227	0.0575	NA	0.4601	perianal abscess	Abscess of anal and rectal regions	Abscess of anal and rectal regions || ||	TRUE	igd	19	49279227	0.0179623	5.66711e-06	15066	ChristensenellaceaeR.7group	TRUE	reported	dsmmPS	textfile	2	1	TRUE
rs10263111	A	C	A	C	0.0958394	0.0764	0.0905	0.08796	FALSE	FALSE	FALSE	finn-b-K11_ABSCANAL	2	230943099	0.0714	NA	0.2844	perianal abscess	Abscess of anal and rectal regions	Abscess of anal and rectal regions || ||	TRUE	igd	2	230943099	0.0214723	8.74023e-06	15274	ChristensenellaceaeR.7group	TRUE	reported	dsmmPS	textfile	2	1	TRUE
rs10263112	C	T	C	T	0.114108	0.0778	0.0447	0.02492	FALSE	FALSE	FALSE	finn-b-K11_ABSCANAL	7	118096925	0.128	NA	0.543501	perianal abscess	Abscess of anal and rectal regions	Abscess of anal and rectal regions || ||	TRUE	igd	7	118096925	0.0251983	3.25362e-06	12719	ChristensenellaceaeR.7group	TRUE	reported	dsmmPS	textfile	2	1	TRUE
rs10263113	C	T	C	T	-0.0862164	-0.1213	0.0875	0.1026	FALSE	FALSE	FALSE	finn-b-K11_ABSCANAL	18	1779609	0.0659	NA	0.0657506	perianal abscess	Abscess of anal and rectal regions	Abscess of anal and rectal regions || ||	TRUE	igd	18	1779609	0.0194354	8.45769e-06	15274	ChristensenellaceaeR.7group	TRUE	reported	dsmmPS	textfile	2	1	TRUE
rs10263114	C	T	C	T	0.124992	-0.1394	0.0527	0.03014	FALSE	FALSE	FALSE	finn-b-K11_ABSCANAL	10	126448374	0.1175	NA	0.2355	perianal abscess	Abscess of anal and rectal regions	Abscess of anal and rectal regions || ||	TRUE	igd	10	126448374	0.0274797	5.60674e-06	12605	ChristensenellaceaeR.7group	TRUE	reported	dsmmPS	textfile	2	1	TRUE
rs10263115	A	G	A	G	0.0514099	0.0084	0.4513	0.4729	FALSE	FALSE	FALSE	finn-b-K11_ABSCANAL	9	83043376	0.0403	NA	0.8356	perianal abscess	Abscess of anal and rectal regions	Abscess of anal and rectal regions || ||	TRUE	igd	9	83043376	0.011136	3.96861e-06	16325	ChristensenellaceaeR.7group	TRUE	reported	dsmmPS	textfile	2	1	TRUE
rs10263116	T	A	T	A	0.0580248	-0.0083	0.325	0.3715	FALSE	TRUE	FALSE	finn-b-K11_ABSCANAL	19	34076956	0.0414	NA	0.8416	perianal abscess	Abscess of anal and rectal regions	Abscess of anal and rectal regions || ||	TRUE	igd	19	34076956	0.0117185	7.00695e-07	16324	ChristensenellaceaeR.7group	TRUE	reported	dsmmPS	textfile	2	1	TRUE
rs10263117	C	G	C	G	0.112758	0.0348	0.1262	0.0697	FALSE	TRUE	FALSE	finn-b-K11_ABSCANAL	10	135204950	0.0791	NA	0.659601	perianal abscess	Abscess of anal and rectal regions	Abscess of anal and rectal regions || ||	TRUE	igd	10	135204950	0.0255994	6.35889e-06	8051	Adlercreutzia	TRUE	reported	CduzeT	textfile	2	1	TRUE
rs10263118	C	T	C	T	-0.102524	0.045	0.1153	0.1048	FALSE	FALSE	FALSE	finn-b-K11_ABSCANAL	11	98386085	0.0656	NA	0.4923	perianal abscess	Abscess of anal and rectal regions	Abscess of anal and rectal regions || ||	TRUE	igd	11	98386085	0.0234834	9.74463e-06	8107	Adlercreutzia	TRUE	reported	CduzeT	textfile	2	1	TRUE
rs10263119	A	T	A	T	-0.104884	0.0348	0.1272	0.1523	FALSE	TRUE	FALSE	finn-b-K11_ABSCANAL	5	31991834	0.0571	NA	0.5417	perianal abscess	Abscess of anal and rectal regions	Abscess of anal and rectal regions || ||	TRUE	igd	5	31991834	0.0234695	4.41254e-06	8187	Adlercreutzia	TRUE	reported	CduzeT	textfile	2	1	TRUE
rs10263120	C	A	C	A	0.143237	0.0079	0.0636	0.07989	FALSE	FALSE	FALSE	finn-b-K11_ABSCANAL	7	48844151	0.0739	NA	0.9147	perianal abscess	Abscess of anal and rectal regions	Abscess of anal and rectal regions || ||	TRUE	igd	7	48844151	0.0311654	4.81355e-06	8051	Adlercreutzia	TRUE	reported	CduzeT	textfile	2	1	TRUE
rs10263121	C	G	C	G	0.0922959	0.0445	0.1958	0.2497	FALSE	TRUE	FALSE	finn-b-K11_ABSCANAL	1	201061818	0.0466	NA	0.339	perianal abscess	Abscess of anal and rectal regions	Abscess of anal and rectal regions || ||	TRUE	igd	1	201061818	0.0192121	1.39877e-06	8243	Adlercreutzia	TRUE	reported	CduzeT	textfile	2	1	TRUE
rs10263122	C	T	C	T	-0.119225	-0.0133	0.1113	0.09876	FALSE	FALSE	FALSE	finn-b-K11_ABSCANAL	18	75009770	0.0673	NA	0.8438	perianal abscess	Abscess of anal and rectal regions	Abscess of anal and rectal regions || ||	TRUE	igd	18	75009770	0.0251081	2.04594e-06	8243	Adlercreutzia	TRUE	reported	CduzeT	textfile	2	1	TRUE
rs10263123	G	A	G	A	-0.0699243	0.0478	0.4175	0.4021	FALSE	FALSE	FALSE	finn-b-K11_ABSCANAL	3	105355971	0.0412	NA	0.2454	perianal abscess	Abscess of anal and rectal regions	Abscess of anal and rectal regions || ||	TRUE	igd	3	105355971	0.0158036	9.60505e-06	8243	Adlercreutzia	TRUE	reported	CduzeT	textfile	2	1	TRUE
rs10263124	T	C	T	C	-0.0953084	-0.0031	0.1441	0.1452	FALSE	FALSE	FALSE	finn-b-K11_ABSCANAL	1	69444163	0.0575	NA	0.9575	perianal abscess	Abscess of anal and rectal regions	Abscess of anal and rectal regions || ||	TRUE	igd	1	69444163	0.0210752	5.23422e-06	8051	Adlercreutzia	TRUE	reported	CduzeT	textfile	2	1	TRUE
rs10263125	C	T	C	T	-0.083381	0.0317	0.325	0.3425	FALSE	FALSE	FALSE	finn-b-K11_ABSCANAL	4	171281359	0.0422	NA	0.4528	perianal abscess	Abscess of anal and rectal regions	Abscess of anal and rectal regions || ||	TRUE	igd	4	171281359	0.0168901	9.76904e-07	8243	Adlercreutzia	TRUE	reported	CduzeT	textfile	2	1	TRUE
rs10263126	A	T	A	T	-0.11324	-0.0003	0.1342	0.1446	FALSE	TRUE	FALSE	finn-b-K11_ABSCANAL	5	94059857	0.0569	NA	0.9962	perianal abscess	Abscess of anal and rectal regions	Abscess of anal and rectal regions || ||	TRUE	igd	5	94059857	0.0232586	1.57358e-06	8243	Adlercreutzia	TRUE	reported	CduzeT	textfile	2	1	TRUE
rs10263127	C	T	C	T	-0.0734512	0.0244	0.4473	0.4509	FALSE	FALSE	FALSE	finn-b-K11_ABSCANAL	6	123909083	0.0403	NA	0.5444	perianal abscess	Abscess of anal and rectal regions	Abscess of anal and rectal regions || ||	TRUE	igd	6	123909083	0.0155789	2.54421e-06	8243	Adlercreutzia	TRUE	reported	CduzeT	textfile	2	1	TRUE
rs10263128	T	C	T	C	0.0749219	-0.0687	0.329	0.2929	FALSE	FALSE	FALSE	finn-b-K11_ABSCANAL	17	48864179	0.0444	NA	0.1215	perianal abscess	Abscess of anal and rectal regions	Abscess of anal and rectal regions || ||	TRUE	igd	17	48864179	0.016833	8.21673e-06	8243	Adlercreutzia	TRUE	reported	CduzeT	textfile	2	1	TRUE
rs10263129	G	A	G	A	0.137691	0.157	0.1531	0.1848	FALSE	FALSE	FALSE	finn-b-K11_ABSCANAL	8	20902693	0.0519	NA	0.00247799	perianal abscess	Abscess of anal and rectal regions	Abscess of anal and rectal regions || ||	TRUE	igd	8	20902693	0.0294804	3.29754e-06	4650	Oxalobacter	TRUE	reported	qXiSC9	textfile	2	1	TRUE
rs10263130	A	G	A	G	-0.199099	0.0737	0.0765	0.08842	FALSE	FALSE	FALSE	finn-b-K11_ABSCANAL	12	96819204	0.071	NA	0.2991	perianal abscess	Abscess of anal and rectal regions	Abscess of anal and rectal regions || ||	TRUE	igd	12	96819204	0.0427327	3.74279e-06	4303	Oxalobacter	TRUE	reported	qXiSC9	textfile	2	1	TRUE
rs10263131	T	C	T	C	0.213114	0.1278	0.0716	0.08629	FALSE	FALSE	FALSE	finn-b-K11_ABSCANAL	15	93941937	0.0717	NA	0.0745298	perianal abscess	Abscess of anal and rectal regions	Abscess of anal and rectal regions || ||	TRUE	igd	15	93941937	0.047162	7.29863e-06	3931	Oxalobacter	TRUE	reported	qXiSC9	textfile	2	1	TRUE
rs10263132	A	C	A	C	0.217122	-0.0245	0.0596	0.04313	FALSE	FALSE	FALSE	finn-b-K11_ABSCANAL	9	19682558	0.0993	NA	0.8053	perianal abscess	Abscess of anal and rectal regions	Abscess of anal and rectal regions || ||	TRUE	igd	9	19682558	0.0466317	1.41504e-06	4297	Oxalobacter	TRUE	reported	qXiSC9	textfile	2	1	TRUE
rs10263133	T	C	T	C	-0.138078	0.0718	0.1382	0.1212	FALSE	FALSE	FALSE	finn-b-K11_ABSCANAL	6	38550301	0.0613	NA	0.2418	perianal abscess	Abscess of anal and rectal regions	Abscess of anal and rectal regions || ||	TRUE	igd	6	38550301	0.0296981	3.64501e-06	4492	Oxalobacter	TRUE	reported	qXiSC9	textfile	2	1	TRUE
rs10263134	G	T	G	T	0.207847	-0.0296	0.0755	0.03306	FALSE	FALSE	FALSE	finn-b-K11_ABSCANAL	4	189935314	0.1121	NA	0.791899	perianal abscess	Abscess of anal and rectal regions	Abscess of anal and rectal regions || ||	TRUE	igd	4	189935314	0.0421439	8.79803e-07	4244	Oxalobacter	TRUE	reported	qXiSC9	textfile	2	1	TRUE
rs10263135	C	T	C	T	-0.172142	0.0015	0.0785	0.09084	FALSE	FALSE	FALSE	finn-b-K11_ABSCANAL	11	126582578	0.0699	NA	0.9833	perianal abscess	Abscess of anal and rectal regions	Abscess of anal and rectal regions || ||	TRUE	igd	11	126582578	0.0394026	9.18685e-06	4469	Oxalobacter	TRUE	reported	qXiSC9	textfile	2	1	TRUE
rs10263136	G	A	G	A	0.130293	0.0564	0.2604	0.2536	FALSE	FALSE	FALSE	finn-b-K11_ABSCANAL	3	171947435	0.046	NA	0.22	perianal abscess	Abscess of anal and rectal regions	Abscess of anal and rectal regions || ||	TRUE	igd	3	171947435	0.0242237	7.51071e-08	4655	Oxalobacter	TRUE	reported	qXiSC9	textfile	2	1	TRUE
rs10263137	C	T	C	T	-0.130992	-0.0285	0.2107	0.1684	FALSE	FALSE	FALSE	finn-b-K11_ABSCANAL	22	37421469	0.0539	NA	0.596901	perianal abscess	Abscess of anal and rectal regions	Abscess of anal and rectal regions || ||	TRUE	igd	22	37421469	0.0253804	2.06054e-07	4654	Oxalobacter	TRUE	reported	qXiSC9	textfile	2	1	TRUE
rs10263138	T	A	T	A	-0.105512	0.0096	0.3638	0.373	FALSE	TRUE	FALSE	finn-b-K11_ABSCANAL	20	59502888	0.0413	NA	0.8158	perianal abscess	Abscess of anal and rectal regions	Abscess of anal and rectal regions || ||	TRUE	igd	20	59502888	0.021489	1.07431e-06	4635	Oxalobacter	TRUE	reported	qXiSC9	textfile	2	1	TRUE
rs10263139	G	A	G	A	0.127217	0.0355	0.1531	0.1829	FALSE	FALSE	FALSE	finn-b-K11_ABSCANAL	8	115560689	0.0518	NA	0.4925	perianal abscess	Abscess of anal and rectal regions	Abscess of anal and rectal regions || ||	TRUE	igd	8	115560689	0.0278855	7.12773e-06	4656	Oxalobacter	TRUE	reported	qXiSC9	textfile	2	1	TRUE
rs10263140	C	T	C	T	0.117882	0.0905	0.4155	0.4324	FALSE	FALSE	FALSE	finn-b-K11_ABSCANAL	9	87514407	0.0405	NA	0.0254601	perianal abscess	Abscess of anal and rectal regions	Abscess of anal and rectal regions || ||	TRUE	igd	9	87514407	0.0211262	2.57471e-08	4655	Oxalobacter	TRUE	reported	qXiSC9	textfile	2	1	TRUE
rs10263141	C	T	C	T	-0.0672094	0.0795	0.2177	0.1878	FALSE	FALSE	FALSE	finn-b-K11_ABSCANAL	2	37905976	0.0513	NA	0.1211	perianal abscess	Abscess of anal and rectal regions	Abscess of anal and rectal regions || ||	TRUE	igd	2	37905976	0.0143309	4.15551e-06	14004	RuminococcaceaeUCG003	TRUE	reported	ily7WW	textfile	2	1	TRUE
rs10263142	T	C	T	C	-0.0925653	0.024	0.1014	0.06963	FALSE	FALSE	FALSE	finn-b-K11_ABSCANAL	9	134416970	0.0796	NA	0.762801	perianal abscess	Abscess of anal and rectal regions	Abscess of anal and rectal regions || ||	TRUE	igd	9	134416970	0.0191203	1.66882e-06	14004	RuminococcaceaeUCG003	TRUE	reported	ily7WW	textfile	2	1	TRUE
rs10263143	G	T	G	T	0.0727604	-0.0116	0.2127	0.2213	FALSE	FALSE	FALSE	finn-b-K11_ABSCANAL	12	75496463	0.0484	NA	0.8102	perianal abscess	Abscess of anal and rectal regions	Abscess of anal and rectal regions || ||	TRUE	igd	12	75496463	0.0155716	1.62509e-06	14309	RuminococcaceaeUCG003	TRUE	reported	ily7WW	textfile	2	1	TRUE
rs10263144	G	C	G	C	-0.0577655	0.0637	0.2863	0.2535	FALSE	TRUE	FALSE	finn-b-K11_ABSCANAL	22	25292719	0.0465	NA	0.1705	perianal abscess	Abscess of anal and rectal regions	Abscess of anal and rectal regions || ||	TRUE	igd	22	25292719	0.0130645	9.72112e-06	14004	RuminococcaceaeUCG003	TRUE	reported	ily7WW	textfile	2	1	TRUE
rs10263145	A	C	A	C	-0.062527	0.0451	0.2803	0.4145	FALSE	FALSE	FALSE	finn-b-K11_ABSCANAL	15	35071718	0.0409	NA	0.27	perianal abscess	Abscess of anal and rectal regions	Abscess of anal and rectal regions || ||	TRUE	igd	15	35071718	0.0131259	2.21709e-06	14412	RuminococcaceaeUCG003	TRUE	reported	ily7WW	textfile	2	1	TRUE
rs10263146	T	C	T	C	-0.0546625	0.0173	0.3976	0.4013	FALSE	FALSE	FALSE	finn-b-K11_ABSCANAL	7	97348436	0.0408	NA	0.671301	perianal abscess	Abscess of anal and rectal regions	Abscess of anal and rectal regions || ||	TRUE	igd	7	97348436	0.0120823	5.7837e-06	14409	RuminococcaceaeUCG003	TRUE	reported	ily7WW	textfile	2	1	TRUE
rs10263147	G	A	G	A	-0.0551473	0.0125	0.3847	0.3738	FALSE	FALSE	FALSE	finn-b-K11_ABSCANAL	1	13794594	0.0414	NA	0.7622	perianal abscess	Abscess of anal and rectal regions	Abscess of anal and rectal regions || ||	TRUE	igd	1	13794594	0.0120346	4.38133e-06	14408	RuminococcaceaeUCG003	TRUE	reported	ily7WW	textfile	2	1	TRUE
rs10263148	A	C	A	C	-0.0634463	0.0437	0.3052	0.338	FALSE	FALSE	FALSE	finn-b-K11_ABSCANAL	8	82026852	0.0425	NA	0.3038	perianal abscess	Abscess of anal and rectal regions	Abscess of anal and rectal regions || ||	TRUE	igd	8	82026852	0.0134741	3.29335e-06	14406	RuminococcaceaeUCG003	TRUE	reported	ily7WW	textfile	2	1	TRUE
rs10263149	G	A	G	A	0.0769231	-0.0634	0.1491	0.1633	FALSE	FALSE	FALSE	finn-b-K11_ABSCANAL	6	105781538	0.0543	NA	0.2431	perianal abscess	Abscess of anal and rectal regions	Abscess of anal and rectal regions || ||	TRUE	igd	6	105781538	0.017045	4.82127e-06	14412	RuminococcaceaeUCG003	TRUE	reported	ily7WW	textfile	2	1	TRUE
rs10263150	T	A	T	A	0.0553742	-0.0405	0.34	0.3845	FALSE	TRUE	FALSE	finn-b-K11_ABSCANAL	18	46485154	0.0413	NA	0.3264	perianal abscess	Abscess of anal and rectal regions	Abscess of anal and rectal regions || ||	TRUE	igd	18	46485154	0.0122659	6.54355e-06	14404	RuminococcaceaeUCG003	TRUE	reported	ily7WW	textfile	2	1	TRUE
rs10263151	G	A	G	A	0.0586696	-0.0967	0.4682	0.4079	FALSE	FALSE	FALSE	finn-b-K11_ABSCANAL	19	49209851	0.0408	NA	0.0177198	perianal abscess	Abscess of anal and rectal regions	Abscess of anal and rectal regions || ||	TRUE	igd	19	49209851	0.0118369	7.8318e-07	14406	RuminococcaceaeUCG003	TRUE	reported	ily7WW	textfile	2	1	TRUE
rs10263152	A	G	A	G	0.102523	0.1341	0.0696	0.09739	FALSE	FALSE	FALSE	finn-b-K11_ABSCANAL	2	205238716	0.0673	NA	0.0461796	perianal abscess	Abscess of anal and rectal regions	Abscess of anal and rectal regions || ||	TRUE	igd	2	205238716	0.0200204	7.86224e-07	14410	RuminococcaceaeUCG003	TRUE	reported	ily7WW	textfile	2	1	TRUE
rs10263153	T	C	T	C	-0.169857	0.0771	0.0507	0.05705	FALSE	FALSE	FALSE	finn-b-K11_ABSCANAL	7	51541468	0.0862	NA	0.3712	perianal abscess	Abscess of anal and rectal regions	Abscess of anal and rectal regions || ||	TRUE	igd	7	51541468	0.0318768	1.50953e-07	6744	RuminococcaceaeUCG003	TRUE	reported	ily7WW	textfile	2	1	TRUE
rs10263154	A	G	A	G	-0.115348	0.0397	0.0696	0.0786	FALSE	FALSE	FALSE	finn-b-K11_ABSCANAL	3	41982393	0.0751	NA	0.597	perianal abscess	Abscess of anal and rectal regions	Abscess of anal and rectal regions || ||	TRUE	igd	3	41982393	0.0249601	7.59261e-06	13078	RuminococcaceaeUCG003	TRUE	reported	ily7WW	textfile	2	1	TRUE
rs10263155	C	T	C	T	-0.082486	-0.1417	0.1193	0.0733	FALSE	FALSE	FALSE	finn-b-K11_ABSCANAL	1	237422989	0.0772	NA	0.0662995	perianal abscess	Abscess of anal and rectal regions	Abscess of anal and rectal regions || ||	TRUE	igd	1	237422989	0.0187194	9.96329e-06	13902	RuminococcaceaeUCG014	TRUE	reported	A0t888	textfile	2	1	TRUE
rs10263156	A	G	A	G	-0.0664624	-0.0094	0.1839	0.1851	FALSE	FALSE	FALSE	finn-b-K11_ABSCANAL	11	131659000	0.0522	NA	0.8572	perianal abscess	Abscess of anal and rectal regions	Abscess of anal and rectal regions || ||	TRUE	igd	11	131659000	0.0150069	9.76182e-06	14403	RuminococcaceaeUCG014	TRUE	reported	A0t888	textfile	2	1	TRUE
rs10263157	C	T	C	T	-0.122057	0.0951	0.0686	0.05445	FALSE	FALSE	FALSE	finn-b-K11_ABSCANAL	5	36435597	0.0885	NA	0.2821	perianal abscess	Abscess of anal and rectal regions	Abscess of anal and rectal regions || ||	TRUE	igd	5	36435597	0.0260017	2.397e-06	12615	RuminococcaceaeUCG014	TRUE	reported	A0t888	textfile	2	1	TRUE
rs10263158	T	C	T	C	-0.18835	-0.0296	0.0537	0.1131	FALSE	FALSE	FALSE	finn-b-K11_ABSCANAL	5	26110626	0.0637	NA	0.6425	perianal abscess	Abscess of anal and rectal regions	Abscess of anal and rectal regions || ||	TRUE	igd	5	26110626	0.0386643	4.62331e-07	5674	RuminococcaceaeUCG014	TRUE	reported	A0t888	textfile	2	1	TRUE
rs10263159	T	G	T	G	0.0582548	-0.0152	0.3897	0.4172	FALSE	FALSE	FALSE	finn-b-K11_ABSCANAL	3	101334609	0.0405	NA	0.7082	perianal abscess	Abscess of anal and rectal regions	Abscess of anal and rectal regions || ||	TRUE	igd	3	101334609	0.0119657	1.21144e-06	14403	RuminococcaceaeUCG014	TRUE	reported	A0t888	textfile	2	1	TRUE
rs10263160	C	G	C	G	-0.0829544	0.0985	0.1272	0.1142	FALSE	TRUE	FALSE	finn-b-K11_ABSCANAL	19	49175964	0.0633	NA	0.1197	perianal abscess	Abscess of anal and rectal regions	Abscess of anal and rectal regions || ||	TRUE	igd	19	49175964	0.0185058	7.33724e-06	13177	RuminococcaceaeUCG014	TRUE	reported	A0t888	textfile	2	1	TRUE
rs10263161	C	T	C	T	-0.0688023	0.0429	0.1918	0.1463	FALSE	FALSE	FALSE	finn-b-K11_ABSCANAL	8	3636548	0.0573	NA	0.4539	perianal abscess	Abscess of anal and rectal regions	Abscess of anal and rectal regions || ||	TRUE	igd	8	3636548	0.0156083	9.80426e-06	13863	RuminococcaceaeUCG014	TRUE	reported	A0t888	textfile	2	1	TRUE
rs10263162	G	C	G	C	-0.0577127	-0.0042	0.2972	0.3289	FALSE	TRUE	FALSE	finn-b-K11_ABSCANAL	2	119467367	0.0426	NA	0.9222	perianal abscess	Abscess of anal and rectal regions	Abscess of anal and rectal regions || ||	TRUE	igd	2	119467367	0.0126675	7.04188e-06	14403	RuminococcaceaeUCG014	TRUE	reported	A0t888	textfile	2	1	TRUE
rs10263163	G	A	G	A	0.139276	-0.089	0.0726	0.0626	FALSE	FALSE	FALSE	finn-b-K11_ABSCANAL	9	14363769	0.0843	NA	0.2912	perianal abscess	Abscess of anal and rectal regions	Abscess of anal and rectal regions || ||	TRUE	igd	9	14363769	0.0299132	2.9128e-06	9190	RuminococcaceaeUCG014	TRUE	reported	A0t888	textfile	2	1	TRUE
rs10263164	A	T	A	T	0.0607865	0.0779	0.2107	0.1909	FALSE	TRUE	FALSE	finn-b-K11_ABSCANAL	11	126024042	0.051	NA	0.1263	perianal abscess	Abscess of anal and rectal regions	Abscess of anal and rectal regions || ||	TRUE	igd	11	126024042	0.0138761	9.91789e-06	14325	RuminococcaceaeUCG014	TRUE	reported	A0t888	textfile	2	1	TRUE
rs10263165	T	A	T	A	-0.058129	-0.0135	0.2883	0.341	FALSE	TRUE	FALSE	finn-b-K11_ABSCANAL	7	109564034	0.0423	NA	0.749501	perianal abscess	Abscess of anal and rectal regions	Abscess of anal and rectal regions || ||	TRUE	igd	7	109564034	0.012903	6.04427e-06	14331	RuminococcaceaeUCG014	TRUE	reported	A0t888	textfile	2	1	TRUE
rs10263166	T	C	T	C	0.0671775	-0.0215	0.2515	0.2115	FALSE	FALSE	FALSE	finn-b-K11_ABSCANAL	2	57205854	0.0493	NA	0.662599	perianal abscess	Abscess of anal and rectal regions	Abscess of anal and rectal regions || ||	TRUE	igd	2	57205854	0.0139838	2.41191e-06	13922	RuminococcaceaeUCG014	TRUE	reported	A0t888	textfile	2	1	TRUE
rs10263167	G	A	G	A	-0.0993852	-0.0347	0.0875	0.07545	FALSE	FALSE	FALSE	finn-b-K11_ABSCANAL	3	123829361	0.0777	NA	0.6546	perianal abscess	Abscess of anal and rectal regions	Abscess of anal and rectal regions || ||	TRUE	igd	3	123829361	0.0216819	6.71749e-06	13760	RuminococcaceaeUCG014	TRUE	reported	A0t888	textfile	2	1	TRUE
rs10263168	C	G	C	G	-0.115767	0.0358	0.0646	0.07912	FALSE	TRUE	FALSE	finn-b-K11_ABSCANAL	1	15322582	0.0746	NA	0.6313	perianal abscess	Abscess of anal and rectal regions	Abscess of anal and rectal regions || ||	TRUE	igd	1	15322582	0.0254199	8.7051e-06	13011	RuminococcaceaeUCG014	TRUE	reported	A0t888	textfile	2	1	TRUE
rs10263169	T	A	T	A	-0.110863	0.0823	0.0646	0.132	FALSE	TRUE	FALSE	finn-b-K11_ABSCANAL	18	4084336	0.0596	NA	0.1673	perianal abscess	Abscess of anal and rectal regions	Abscess of anal and rectal regions || ||	TRUE	igd	18	4084336	0.0248098	8.73755e-06	13692	RuminococcaceaeUCG014	TRUE	reported	A0t888	textfile	2	1	TRUE
rs10263170	A	G	A	G	-0.0528257	-0.0144	0.4026	0.3961	FALSE	FALSE	FALSE	finn-b-K11_ABSCANAL	10	119928413	0.0409	NA	0.7249	perianal abscess	Abscess of anal and rectal regions	Abscess of anal and rectal regions || ||	TRUE	igd	10	119928413	0.0119367	9.75451e-06	14403	RuminococcaceaeUCG014	TRUE	reported	A0t888	textfile	2	1	TRUE
rs10263171	C	T	C	T	0.060048	0.0184	0.326	0.2387	FALSE	FALSE	FALSE	finn-b-K11_ABSCANAL	2	134854659	0.047	NA	0.6952	perianal abscess	Abscess of anal and rectal regions	Abscess of anal and rectal regions || ||	TRUE	igd	2	134854659	0.0126417	1.90222e-06	14402	RuminococcaceaeUCG014	TRUE	reported	A0t888	textfile	2	1	TRUE
rs10263172	C	T	C	T	-0.115589	0.1518	0.0527	0.06269	FALSE	FALSE	FALSE	finn-b-K11_ABSCANAL	11	58040621	0.083	NA	0.0673395	perianal abscess	Abscess of anal and rectal regions	Abscess of anal and rectal regions || ||	TRUE	igd	11	58040621	0.0252489	5.41918e-06	13824	Eubacteriumhalliigroup	TRUE	reported	Y7ZnZX	textfile	2	1	TRUE
rs10263173	C	T	C	T	0.0601661	0.0349	0.2157	0.2685	FALSE	FALSE	FALSE	finn-b-K11_ABSCANAL	1	34308917	0.0454	NA	0.4418	perianal abscess	Abscess of anal and rectal regions	Abscess of anal and rectal regions || ||	TRUE	igd	1	34308917	0.0126752	2.60558e-06	16561	Eubacteriumhalliigroup	TRUE	reported	Y7ZnZX	textfile	2	1	TRUE
rs10263174	A	C	A	C	-0.0504747	0.0163	0.4781	0.4883	FALSE	FALSE	FALSE	finn-b-K11_ABSCANAL	7	100635375	0.0401	NA	0.683299	perianal abscess	Abscess of anal and rectal regions	Abscess of anal and rectal regions || ||	TRUE	igd	7	100635375	0.0109922	4.42448e-06	16566	Eubacteriumhalliigroup	TRUE	reported	Y7ZnZX	textfile	2	1	TRUE
rs10263175	T	C	T	C	-0.126582	-0.1693	0.0427	0.05072	FALSE	FALSE	FALSE	finn-b-K11_ABSCANAL	11	11771637	0.0912	NA	0.0634702	perianal abscess	Abscess of anal and rectal regions	Abscess of anal and rectal regions || ||	TRUE	igd	11	11771637	0.028712	7.86002e-06	10861	Eubacteriumhalliigroup	TRUE	reported	Y7ZnZX	textfile	2	1	TRUE
rs10263176	T	C	T	C	0.154124	-0.0321	0.0626	0.06663	FALSE	FALSE	FALSE	finn-b-K11_ABSCANAL	4	111885431	0.0816	NA	0.694201	perianal abscess	Abscess of anal and rectal regions	Abscess of anal and rectal regions || ||	TRUE	igd	4	111885431	0.0297185	2.94487e-07	10323	Eubacteriumhalliigroup	TRUE	reported	Y7ZnZX	textfile	2	1	TRUE
rs10263177	T	C	T	C	-0.0813986	-0.034	0.0915	0.02016	FALSE	FALSE	FALSE	finn-b-K11_ABSCANAL	4	183709536	0.1421	NA	0.8108	perianal abscess	Abscess of anal and rectal regions	Abscess of anal and rectal regions || ||	TRUE	igd	4	183709536	0.0189272	9.34905e-06	15804	Eubacteriumhalliigroup	TRUE	reported	Y7ZnZX	textfile	2	1	TRUE
rs10263178	G	A	G	A	0.0810805	-0.0933	0.1233	0.0977	FALSE	FALSE	FALSE	finn-b-K11_ABSCANAL	1	104524676	0.0682	NA	0.171	perianal abscess	Abscess of anal and rectal regions	Abscess of anal and rectal regions || ||	TRUE	igd	1	104524676	0.0184573	9.45445e-06	16460	Eubacteriumhalliigroup	TRUE	reported	Y7ZnZX	textfile	2	1	TRUE
rs10263179	A	G	A	G	-0.0499523	-0.1002	0.4602	0.4075	FALSE	FALSE	FALSE	finn-b-K11_ABSCANAL	19	49214274	0.0409	NA	0.0141899	perianal abscess	Abscess of anal and rectal regions	Abscess of anal and rectal regions || ||	TRUE	igd	19	49214274	0.0112153	9.32796e-06	16130	Eubacteriumhalliigroup	TRUE	reported	Y7ZnZX	textfile	2	1	TRUE
rs10263180	A	G	A	G	0.126115	0.0015	0.0686	0.08002	FALSE	FALSE	FALSE	finn-b-K11_ABSCANAL	3	64664456	0.0745	NA	0.9845	perianal abscess	Abscess of anal and rectal regions	Abscess of anal and rectal regions || ||	TRUE	igd	3	64664456	0.0268627	4.43235e-06	11095	Eubacteriumhalliigroup	TRUE	reported	Y7ZnZX	textfile	2	1	TRUE
rs10263181	A	G	A	G	-0.0522832	-0.0103	0.5408	0.4652	FALSE	FALSE	FALSE	finn-b-K11_ABSCANAL	7	148856720	0.0404	NA	0.7994	perianal abscess	Abscess of anal and rectal regions	Abscess of anal and rectal regions || ||	TRUE	igd	7	148856720	0.0111865	2.69672e-06	16238	Eubacteriumhalliigroup	TRUE	reported	Y7ZnZX	textfile	2	1	TRUE
rs10263182	C	T	C	T	-0.0508914	0.0143	0.3996	0.452	FALSE	FALSE	FALSE	finn-b-K11_ABSCANAL	18	48384463	0.0406	NA	0.7252	perianal abscess	Abscess of anal and rectal regions	Abscess of anal and rectal regions || ||	TRUE	igd	18	48384463	0.0114352	9.15759e-06	16238	Eubacteriumhalliigroup	TRUE	reported	Y7ZnZX	textfile	2	1	TRUE
rs10263183	T	C	T	C	-0.198087	0.2143	0.0517	0.0423	FALSE	FALSE	FALSE	finn-b-K11_ABSCANAL	3	23663416	0.1007	NA	0.0332499	perianal abscess	Abscess of anal and rectal regions	Abscess of anal and rectal regions || ||	TRUE	igd	3	23663416	0.0443545	4.823e-06	4279	Eubacteriumhalliigroup	TRUE	reported	Y7ZnZX	textfile	2	1	TRUE
rs10263184	C	T	C	T	0.208943	0.0743	0.0368	0.04022	FALSE	FALSE	FALSE	finn-b-K11_ABSCANAL	15	62014160	0.1021	NA	0.4667	perianal abscess	Abscess of anal and rectal regions	Abscess of anal and rectal regions || ||	TRUE	igd	15	62014160	0.043822	3.70257e-06	3039	Eubacteriumhalliigroup	TRUE	reported	Y7ZnZX	textfile	2	1	TRUE
rs10263185	G	T	G	T	-0.0507411	-0.0745	0.3608	0.356	FALSE	FALSE	FALSE	finn-b-K11_ABSCANAL	11	123789877	0.0418	NA	0.0746294	perianal abscess	Abscess of anal and rectal regions	Abscess of anal and rectal regions || ||	TRUE	igd	11	123789877	0.0113758	8.28818e-06	16568	Eubacteriumhalliigroup	TRUE	reported	Y7ZnZX	textfile	2	1	TRUE
rs10263186	T	G	T	G	-0.0540164	0.0201	0.3837	0.3245	FALSE	FALSE	FALSE	finn-b-K11_ABSCANAL	3	110283389	0.0427	NA	0.6375	perianal abscess	Abscess of anal and rectal regions	Abscess of anal and rectal regions || ||	TRUE	igd	3	110283389	0.0116101	3.29002e-06	16566	Eubacteriumhalliigroup	TRUE	reported	Y7ZnZX	textfile	2	1	TRUE
rs10263187	A	G	A	G	0.0835752	-0.1028	0.0944	0.1147	FALSE	FALSE	FALSE	finn-b-K11_ABSCANAL	11	105615253	0.0631	NA	0.1034	perianal abscess	Abscess of anal and rectal regions	Abscess of anal and rectal regions || ||	TRUE	igd	11	105615253	0.0192017	7.93539e-06	16825	Anaerostipes	TRUE	reported	MQZDRx	textfile	2	1	TRUE
rs10263188	A	T	A	T	0.197389	-0.1773	0.0308	0.02556	FALSE	TRUE	FALSE	finn-b-K11_ABSCANAL	1	67595108	0.1274	NA	0.1641	perianal abscess	Abscess of anal and rectal regions	Abscess of anal and rectal regions || ||	TRUE	igd	1	67595108	0.0458642	7.72059e-06	3101	Anaerostipes	TRUE	reported	MQZDRx	textfile	2	1	TRUE
rs10263189	T	C	T	C	0.0515687	-0.0025	0.3887	0.4421	FALSE	FALSE	FALSE	finn-b-K11_ABSCANAL	3	171100102	0.0409	NA	0.9508	perianal abscess	Abscess of anal and rectal regions	Abscess of anal and rectal regions || ||	TRUE	igd	3	171100102	0.0112199	4.68061e-06	16445	Anaerostipes	TRUE	reported	MQZDRx	textfile	2	1	TRUE
rs10263190	T	C	T	C	-0.0512653	0.0099	0.4394	0.485	FALSE	FALSE	FALSE	finn-b-K11_ABSCANAL	2	228018671	0.0403	NA	0.8057	perianal abscess	Abscess of anal and rectal regions	Abscess of anal and rectal regions || ||	TRUE	igd	2	228018671	0.0109555	2.91088e-06	16912	Anaerostipes	TRUE	reported	MQZDRx	textfile	2	1	TRUE
rs10263191	A	G	A	G	-0.053089	0.0347	0.4553	0.3821	FALSE	FALSE	FALSE	finn-b-K11_ABSCANAL	10	117383184	0.0414	NA	0.402	perianal abscess	Abscess of anal and rectal regions	Abscess of anal and rectal regions || ||	TRUE	igd	10	117383184	0.0110983	2.04051e-06	16926	Anaerostipes	TRUE	reported	MQZDRx	textfile	2	1	TRUE
rs10263192	G	A	G	A	-0.110013	-0.008	0.0706	0.02821	FALSE	FALSE	FALSE	finn-b-K11_ABSCANAL	9	13525082	0.1221	NA	0.9479	perianal abscess	Abscess of anal and rectal regions	Abscess of anal and rectal regions || ||	TRUE	igd	9	13525082	0.0236302	2.74765e-06	14694	Anaerostipes	TRUE	reported	MQZDRx	textfile	2	1	TRUE
rs10263193	G	A	G	A	-0.0539901	0.0064	0.4354	0.3608	FALSE	FALSE	FALSE	finn-b-K11_ABSCANAL	17	2850737	0.0434	NA	0.8826	perianal abscess	Abscess of anal and rectal regions	Abscess of anal and rectal regions || ||	TRUE	igd	17	2850737	0.0116575	4.42054e-06	16344	Anaerostipes	TRUE	reported	MQZDRx	textfile	2	1	TRUE
rs10263194	T	C	T	C	0.088573	0.0013	0.1133	0.1255	FALSE	FALSE	FALSE	finn-b-K11_ABSCANAL	2	142774333	0.0613	NA	0.983	perianal abscess	Abscess of anal and rectal regions	Abscess of anal and rectal regions || ||	TRUE	igd	2	142774333	0.0185548	1.44909e-06	15215	Anaerostipes	TRUE	reported	MQZDRx	textfile	2	1	TRUE
rs10263195	G	A	G	A	0.0644965	0.0273	0.2197	0.2165	FALSE	FALSE	FALSE	finn-b-K11_ABSCANAL	21	25873624	0.0486	NA	0.5737	perianal abscess	Abscess of anal and rectal regions	Abscess of anal and rectal regions || ||	TRUE	igd	21	25873624	0.0136702	1.9777e-06	15550	Anaerostipes	TRUE	reported	MQZDRx	textfile	2	1	TRUE
rs10263196	A	G	A	G	-0.0500065	-0.0461	0.4026	0.3084	FALSE	FALSE	FALSE	finn-b-K11_ABSCANAL	9	1582701	0.0434	NA	0.2874	perianal abscess	Abscess of anal and rectal regions	Abscess of anal and rectal regions || ||	TRUE	igd	9	1582701	0.0112001	6.74483e-06	16918	Anaerostipes	TRUE	reported	MQZDRx	textfile	2	1	TRUE
rs10263197	C	A	C	A	-0.0877497	-0.0209	0.0944	0.07854	FALSE	FALSE	FALSE	finn-b-K11_ABSCANAL	2	39351569	0.0744	NA	0.7788	perianal abscess	Abscess of anal and rectal regions	Abscess of anal and rectal regions || ||	TRUE	igd	2	39351569	0.0189408	3.32217e-06	16924	Anaerostipes	TRUE	reported	MQZDRx	textfile	2	1	TRUE
rs10263198	T	C	T	C	-0.0508482	-0.0438	0.5119	0.5629	FALSE	FALSE	FALSE	finn-b-K11_ABSCANAL	4	169690814	0.0404	NA	0.2784	perianal abscess	Abscess of anal and rectal regions	Abscess of anal and rectal regions || ||	TRUE	igd	4	169690814	0.0109075	3.19578e-06	16921	Anaerostipes	TRUE	reported	MQZDRx	textfile	2	1	TRUE
rs10263199	C	T	C	T	0.0750642	0.0756	0.1491	0.0834	FALSE	FALSE	FALSE	finn-b-K11_ABSCANAL	16	77574020	0.0725	NA	0.2973	perianal abscess	Abscess of anal and rectal regions	Abscess of anal and rectal regions || ||	TRUE	igd	16	77574020	0.0150723	5.35482e-07	16926	Anaerostipes	TRUE	reported	MQZDRx	textfile	2	1	TRUE
rs10263200	G	C	G	C	-0.0621085	-0.0279	0.2157	0.1707	FALSE	TRUE	FALSE	finn-b-K11_ABSCANAL	8	128397494	0.0537	NA	0.6026	perianal abscess	Abscess of anal and rectal regions	Abscess of anal and rectal regions || ||	TRUE	igd	8	128397494	0.0136614	5.84203e-06	16445	Anaerostipes	TRUE	reported	MQZDRx	textfile	2	1	TRUE
rs10263201	A	C	A	C	-0.137429	-0.1211	0.0527	0.04003	FALSE	FALSE	FALSE	finn-b-K11_ABSCANAL	19	1497547	0.1018	NA	0.234	perianal abscess	Abscess of anal and rectal regions	Abscess of anal and rectal regions || ||	TRUE	igd	19	1497547	0.0305304	5.33384e-06	10360	Anaerostipes	TRUE	reported	MQZDRx	textfile	2	1	TRUE
rs10263202	A	G	A	G	0.0997048	-0.0424	0.3966	0.423	FALSE	FALSE	FALSE	finn-b-K11_ABSCANAL	12	30268485	0.0405	NA	0.2956	perianal abscess	Abscess of anal and rectal regions	Abscess of anal and rectal regions || ||	TRUE	igd	12	30268485	0.0221926	8.92443e-06	4163	Clostridiuminnocuumgroup	TRUE	reported	4mtLuu	textfile	2	1	TRUE
rs10263203	G	A	G	A	-0.157938	-0.0383	0.1302	0.1236	FALSE	FALSE	FALSE	finn-b-K11_ABSCANAL	18	69274308	0.0614	NA	0.5328	perianal abscess	Abscess of anal and rectal regions	Abscess of anal and rectal regions || ||	TRUE	igd	18	69274308	0.034187	4.06337e-06	3971	Clostridiuminnocuumgroup	TRUE	reported	4mtLuu	textfile	2	1	TRUE
rs10263204	T	A	T	A	-0.108859	0.1031	0.3082	0.3475	FALSE	TRUE	FALSE	finn-b-K11_ABSCANAL	3	103025517	0.0422	NA	0.01464	perianal abscess	Abscess of anal and rectal regions	Abscess of anal and rectal regions || ||	TRUE	igd	3	103025517	0.023425	3.4941e-06	4165	Clostridiuminnocuumgroup	TRUE	reported	4mtLuu	textfile	2	1	TRUE
rs10263205	C	T	C	T	0.142664	0.036	0.1889	0.2061	FALSE	FALSE	FALSE	finn-b-K11_ABSCANAL	5	9368158	0.0503	NA	0.4735	perianal abscess	Abscess of anal and rectal regions	Abscess of anal and rectal regions || ||	TRUE	igd	5	9368158	0.0311021	8.6152e-06	4048	Clostridiuminnocuumgroup	TRUE	reported	4mtLuu	textfile	2	1	TRUE
rs10263206	G	A	G	A	-0.180591	-0.0183	0.0885	0.1773	FALSE	FALSE	FALSE	finn-b-K11_ABSCANAL	5	95717619	0.0531	NA	0.729899	perianal abscess	Abscess of anal and rectal regions	Abscess of anal and rectal regions || ||	TRUE	igd	5	95717619	0.0409505	7.24455e-06	3735	Clostridiuminnocuumgroup	TRUE	reported	4mtLuu	textfile	2	1	TRUE
rs10263207	T	C	T	C	0.14708	0.0296	0.1243	0.1218	FALSE	FALSE	FALSE	finn-b-K11_ABSCANAL	18	6348227	0.0612	NA	0.628801	perianal abscess	Abscess of anal and rectal regions	Abscess of anal and rectal regions || ||	TRUE	igd	18	6348227	0.0320875	5.58513e-06	4165	Clostridiuminnocuumgroup	TRUE	reported	4mtLuu	textfile	2	1	TRUE
rs10263208	G	A	G	A	0.160425	0.0518	0.1481	0.1045	FALSE	FALSE	FALSE	finn-b-K11_ABSCANAL	1	8419420	0.0668	NA	0.4374	perianal abscess	Abscess of anal and rectal regions	Abscess of anal and rectal regions || ||	TRUE	igd	1	8419420	0.0360857	8.40602e-06	3858	Clostridiuminnocuumgroup	TRUE	reported	4mtLuu	textfile	2	1	TRUE
rs10263209	T	C	T	C	0.113424	0.0117	0.3111	0.3249	FALSE	FALSE	FALSE	finn-b-K11_ABSCANAL	5	71186626	0.0429	NA	0.784701	perianal abscess	Abscess of anal and rectal regions	Abscess of anal and rectal regions || ||	TRUE	igd	5	71186626	0.0233137	1.12244e-06	4166	Clostridiuminnocuumgroup	TRUE	reported	4mtLuu	textfile	2	1	TRUE
rs10263210	T	A	T	A	-0.126746	0.0786	0.1789	0.2009	FALSE	TRUE	FALSE	finn-b-K11_ABSCANAL	6	143718234	0.0506	NA	0.1203	perianal abscess	Abscess of anal and rectal regions	Abscess of anal and rectal regions || ||	TRUE	igd	6	143718234	0.0274657	7.8001e-06	4164	Clostridiuminnocuumgroup	TRUE	reported	4mtLuu	textfile	2	1	TRUE
rs10263211	C	G	C	G	0.247373	0.1309	0.0328	0.01937	FALSE	TRUE	FALSE	finn-b-K11_ABSCANAL	9	109009495	0.1454	NA	0.3679	perianal abscess	Abscess of anal and rectal regions	Abscess of anal and rectal regions || ||	TRUE	igd	9	109009495	0.0544087	3.19324e-06	3063	Prevotella9	TRUE	reported	7Wmpgf	textfile	2	1	TRUE
rs10263212	T	C	T	C	0.171131	-0.0356	0.0845	0.1112	FALSE	FALSE	FALSE	finn-b-K11_ABSCANAL	19	639161	0.0648	NA	0.582801	perianal abscess	Abscess of anal and rectal regions	Abscess of anal and rectal regions || ||	TRUE	igd	19	639161	0.0347624	1.24389e-06	6960	Prevotella9	TRUE	reported	7Wmpgf	textfile	2	1	TRUE
rs10263213	A	T	A	T	0.0770209	-0.0459	0.2177	0.2207	FALSE	TRUE	FALSE	finn-b-K11_ABSCANAL	10	122819400	0.0486	NA	0.3449	perianal abscess	Abscess of anal and rectal regions	Abscess of anal and rectal regions || ||	TRUE	igd	10	122819400	0.0169462	7.00288e-06	10263	Prevotella9	TRUE	reported	7Wmpgf	textfile	2	1	TRUE
rs10263214	C	T	C	T	-0.141357	-0.0123	0.0825	0.07768	FALSE	FALSE	FALSE	finn-b-K11_ABSCANAL	2	11232685	0.0759	NA	0.871	perianal abscess	Abscess of anal and rectal regions	Abscess of anal and rectal regions || ||	TRUE	igd	2	11232685	0.0295665	2.02552e-06	8342	Prevotella9	TRUE	reported	7Wmpgf	textfile	2	1	TRUE
rs10263215	A	G	A	G	0.208089	-0.0277	0.0467	0.05662	FALSE	FALSE	FALSE	finn-b-K11_ABSCANAL	22	44236460	0.0866	NA	0.749	perianal abscess	Abscess of anal and rectal regions	Abscess of anal and rectal regions || ||	TRUE	igd	22	44236460	0.0440393	2.81722e-06	4878	Prevotella9	TRUE	reported	7Wmpgf	textfile	2	1	TRUE
rs10263216	T	C	T	C	0.0785902	0.0891	0.1571	0.2367	FALSE	FALSE	FALSE	finn-b-K11_ABSCANAL	4	161115744	0.0476	NA	0.0613705	perianal abscess	Abscess of anal and rectal regions	Abscess of anal and rectal regions || ||	TRUE	igd	4	161115744	0.0177676	7.39079e-06	10271	Prevotella9	TRUE	reported	7Wmpgf	textfile	2	1	TRUE
rs10263217	G	A	G	A	0.0761593	0.0283	0.2187	0.2718	FALSE	FALSE	FALSE	finn-b-K11_ABSCANAL	5	63736025	0.0453	NA	0.5327	perianal abscess	Abscess of anal and rectal regions	Abscess of anal and rectal regions || ||	TRUE	igd	5	63736025	0.0165885	5.29082e-06	9790	Prevotella9	TRUE	reported	7Wmpgf	textfile	2	1	TRUE
rs10263218	T	C	T	C	0.105558	-0.0561	0.1193	0.0565	FALSE	FALSE	FALSE	finn-b-K11_ABSCANAL	10	12497581	0.0868	NA	0.5185	perianal abscess	Abscess of anal and rectal regions	Abscess of anal and rectal regions || ||	TRUE	igd	10	12497581	0.023773	8.12987e-06	9268	Prevotella9	TRUE	reported	7Wmpgf	textfile	2	1	TRUE
rs10263219	A	G	A	G	0.0838978	-0.0729	0.1789	0.148	FALSE	FALSE	FALSE	finn-b-K11_ABSCANAL	1	14161251	0.0567	NA	0.1984	perianal abscess	Abscess of anal and rectal regions	Abscess of anal and rectal regions || ||	TRUE	igd	1	14161251	0.0188523	8.97142e-06	9790	Prevotella9	TRUE	reported	7Wmpgf	textfile	2	1	TRUE
rs10263220	A	G	A	G	-0.0724576	0.0249	0.3082	0.3143	FALSE	FALSE	FALSE	finn-b-K11_ABSCANAL	8	19115604	0.0433	NA	0.565599	perianal abscess	Abscess of anal and rectal regions	Abscess of anal and rectal regions || ||	TRUE	igd	8	19115604	0.0151603	1.68895e-06	10260	Prevotella9	TRUE	reported	7Wmpgf	textfile	2	1	TRUE
rs10263221	G	T	G	T	0.0640113	0.0131	0.3638	0.3663	FALSE	FALSE	FALSE	finn-b-K11_ABSCANAL	17	59421778	0.042	NA	0.755	perianal abscess	Abscess of anal and rectal regions	Abscess of anal and rectal regions || ||	TRUE	igd	17	59421778	0.0144162	8.58441e-06	10271	Prevotella9	TRUE	reported	7Wmpgf	textfile	2	1	TRUE
rs10263222	C	T	C	T	-0.0823764	0.0274	0.1352	0.1881	FALSE	FALSE	FALSE	finn-b-K11_ABSCANAL	18	71992502	0.0513	NA	0.5931	perianal abscess	Abscess of anal and rectal regions	Abscess of anal and rectal regions || ||	TRUE	igd	18	71992502	0.0182126	8.93303e-06	10271	Prevotella9	TRUE	reported	7Wmpgf	textfile	2	1	TRUE
rs10263223	T	C	T	C	-0.176186	-0.0296	0.0706	0.06016	FALSE	FALSE	FALSE	finn-b-K11_ABSCANAL	2	91954502	0.089	NA	0.739301	perianal abscess	Abscess of anal and rectal regions	Abscess of anal and rectal regions || ||	TRUE	igd	2	91954502	0.0393068	8.78291e-06	5728	Prevotella9	TRUE	reported	7Wmpgf	textfile	2	1	TRUE
rs10263224	T	C	T	C	-0.0915772	-0.0359	0.173	0.2142	FALSE	FALSE	FALSE	finn-b-K11_ABSCANAL	20	21470713	0.0492	NA	0.465799	perianal abscess	Abscess of anal and rectal regions	Abscess of anal and rectal regions || ||	TRUE	igd	20	21470713	0.0193245	2.03999e-06	9385	Prevotella9	TRUE	reported	7Wmpgf	textfile	2	1	TRUE
rs10263225	T	C	T	C	-0.0870786	-0.0094	0.167	0.1551	FALSE	FALSE	FALSE	finn-b-K11_ABSCANAL	12	1794470	0.0554	NA	0.8657	perianal abscess	Abscess of anal and rectal regions	Abscess of anal and rectal regions || ||	TRUE	igd	12	1794470	0.0197951	7.28343e-06	10263	Prevotella9	TRUE	reported	7Wmpgf	textfile	2	1	TRUE
rs10263226	A	G	A	G	-0.0778845	-0.0874	0.2366	0.2177	FALSE	FALSE	FALSE	finn-b-K11_ABSCANAL	1	118852817	0.0485	NA	0.0717596	perianal abscess	Abscess of anal and rectal regions	Abscess of anal and rectal regions || ||	TRUE	igd	1	118852817	0.0176068	4.61734e-06	10264	Prevotella9	TRUE	reported	7Wmpgf	textfile	2	1	TRUE
rs10263227	G	A	G	A	0.0917591	0.0408	0.1451	0.1229	FALSE	FALSE	FALSE	finn-b-K11_ABSCANAL	22	26152738	0.0613	NA	0.505	perianal abscess	Abscess of anal and rectal regions	Abscess of anal and rectal regions || ||	TRUE	igd	22	26152738	0.0202697	6.10415e-06	9790	Prevotella9	TRUE	reported	7Wmpgf	textfile	2	1	TRUE
rs10263228	T	C	T	C	-0.0973842	0.0599	0.2614	0.3084	FALSE	FALSE	FALSE	finn-b-K11_ABSCANAL	11	19572557	0.0434	NA	0.1679	perianal abscess	Abscess of anal and rectal regions	Abscess of anal and rectal regions || ||	TRUE	igd	11	19572557	0.0194791	7.68659e-07	7014	LachnospiraceaeUCG008	TRUE	reported	8PhV7b	textfile	2	1	TRUE
rs10263229	C	T	C	T	0.0974344	0.0018	0.3042	0.45	FALSE	FALSE	FALSE	finn-b-K11_ABSCANAL	11	74391775	0.0403	NA	0.9646	perianal abscess	Abscess of anal and rectal regions	Abscess of anal and rectal regions || ||	TRUE	igd	11	74391775	0.0181279	9.34937e-08	7014	LachnospiraceaeUCG008	TRUE	reported	8PhV7b	textfile	2	1	TRUE
rs10263230	G	A	G	A	-0.117029	-0.0441	0.162	0.1434	FALSE	FALSE	FALSE	finn-b-K11_ABSCANAL	1	90818872	0.0572	NA	0.4406	perianal abscess	Abscess of anal and rectal regions	Abscess of anal and rectal regions || ||	TRUE	igd	1	90818872	0.0243085	1.40029e-06	7017	LachnospiraceaeUCG008	TRUE	reported	8PhV7b	textfile	2	1	TRUE
rs10263231	T	C	T	C	-0.0798769	0.0292	0.503	0.5207	FALSE	FALSE	FALSE	finn-b-K11_ABSCANAL	2	168628871	0.0403	NA	0.4678	perianal abscess	Abscess of anal and rectal regions	Abscess of anal and rectal regions || ||	TRUE	igd	2	168628871	0.0168846	2.29166e-06	7016	LachnospiraceaeUCG008	TRUE	reported	8PhV7b	textfile	2	1	TRUE
rs10263232	A	G	A	G	-0.110443	-0.0197	0.1402	0.1316	FALSE	FALSE	FALSE	finn-b-K11_ABSCANAL	6	81214803	0.0592	NA	0.739301	perianal abscess	Abscess of anal and rectal regions	Abscess of anal and rectal regions || ||	TRUE	igd	6	81214803	0.0235801	2.85822e-06	6950	LachnospiraceaeUCG008	TRUE	reported	8PhV7b	textfile	2	1	TRUE
rs10263233	A	G	A	G	0.179838	0.0869	0.0577	0.05333	FALSE	FALSE	FALSE	finn-b-K11_ABSCANAL	12	129539818	0.0909	NA	0.3387	perianal abscess	Abscess of anal and rectal regions	Abscess of anal and rectal regions || ||	TRUE	igd	12	129539818	0.0393797	6.34122e-06	6000	LachnospiraceaeUCG008	TRUE	reported	8PhV7b	textfile	2	1	TRUE
rs10263234	C	T	C	T	0.102292	0.0271	0.2356	0.1932	FALSE	FALSE	FALSE	finn-b-K11_ABSCANAL	2	228100140	0.0508	NA	0.593999	perianal abscess	Abscess of anal and rectal regions	Abscess of anal and rectal regions || ||	TRUE	igd	2	228100140	0.0212319	1.58892e-06	7016	LachnospiraceaeUCG008	TRUE	reported	8PhV7b	textfile	2	1	TRUE
rs10263235	T	C	T	C	-0.0845848	-0.0548	0.4583	0.4176	FALSE	FALSE	FALSE	finn-b-K11_ABSCANAL	4	114220647	0.0407	NA	0.178	perianal abscess	Abscess of anal and rectal regions	Abscess of anal and rectal regions || ||	TRUE	igd	4	114220647	0.0170693	7.68189e-07	7016	LachnospiraceaeUCG008	TRUE	reported	8PhV7b	textfile	2	1	TRUE
rs10263236	G	A	G	A	0.136523	-0.0863	0.0885	0.1248	FALSE	FALSE	FALSE	finn-b-K11_ABSCANAL	15	31697284	0.0614	NA	0.1594	perianal abscess	Abscess of anal and rectal regions	Abscess of anal and rectal regions || ||	TRUE	igd	15	31697284	0.0303128	9.83206e-06	6423	LachnospiraceaeUCG008	TRUE	reported	8PhV7b	textfile	2	1	TRUE
rs10263237	A	C	A	C	0.112064	0.0334	0.1998	0.1405	FALSE	FALSE	FALSE	finn-b-K11_ABSCANAL	16	84992314	0.0579	NA	0.5638	perianal abscess	Abscess of anal and rectal regions	Abscess of anal and rectal regions || ||	TRUE	igd	16	84992314	0.0228369	1.80994e-06	6863	LachnospiraceaeUCG008	TRUE	reported	8PhV7b	textfile	2	1	TRUE
rs10263238	G	C	G	C	-0.121162	0.0256	0.1571	0.1154	FALSE	TRUE	FALSE	finn-b-K11_ABSCANAL	3	100496680	0.0629	NA	0.6846	perianal abscess	Abscess of anal and rectal regions	Abscess of anal and rectal regions || ||	TRUE	igd	3	100496680	0.0233467	2.41343e-07	6577	LachnospiraceaeUCG008	TRUE	reported	8PhV7b	textfile	2	1	TRUE
rs10263239	G	A	G	A	0.0948915	-0.1105	0.166	0.1259	FALSE	FALSE	FALSE	finn-b-K11_ABSCANAL	9	78752170	0.0612	NA	0.0710003	perianal abscess	Abscess of anal and rectal regions	Abscess of anal and rectal regions || ||	TRUE	igd	9	78752170	0.0203221	4.32266e-06	9037	Haemophilus	TRUE	reported	Ned69r	textfile	2	1	TRUE
rs10263240	G	A	G	A	-0.124265	-0.044	0.1014	0.08666	FALSE	FALSE	FALSE	finn-b-K11_ABSCANAL	16	48742489	0.0718	NA	0.540201	perianal abscess	Abscess of anal and rectal regions	Abscess of anal and rectal regions || ||	TRUE	igd	16	48742489	0.026016	1.27347e-06	8370	Haemophilus	TRUE	reported	Ned69r	textfile	2	1	TRUE
rs10263241	C	G	C	G	0.106544	0.059	0.165	0.1011	FALSE	TRUE	FALSE	finn-b-K11_ABSCANAL	6	129224488	0.0669	NA	0.3777	perianal abscess	Abscess of anal and rectal regions	Abscess of anal and rectal regions || ||	TRUE	igd	6	129224488	0.0200323	1.46913e-07	9115	Haemophilus	TRUE	reported	Ned69r	textfile	2	1	TRUE
rs10263242	T	A	T	A	0.0749201	-0.0634	0.2753	0.3467	FALSE	TRUE	FALSE	finn-b-K11_ABSCANAL	13	85114550	0.0422	NA	0.133	perianal abscess	Abscess of anal and rectal regions	Abscess of anal and rectal regions || ||	TRUE	igd	13	85114550	0.016711	9.6249e-06	9110	Haemophilus	TRUE	reported	Ned69r	textfile	2	1	TRUE
rs10263243	G	A	G	A	0.128249	-0.1053	0.0785	0.04241	FALSE	FALSE	FALSE	finn-b-K11_ABSCANAL	12	115493337	0.1002	NA	0.2935	perianal abscess	Abscess of anal and rectal regions	Abscess of anal and rectal regions || ||	TRUE	igd	12	115493337	0.0268779	2.00952e-06	8430	Haemophilus	TRUE	reported	Ned69r	textfile	2	1	TRUE
rs10263244	T	C	T	C	0.0705861	-0.0099	0.4374	0.4835	FALSE	FALSE	FALSE	finn-b-K11_ABSCANAL	22	26891808	0.0402	NA	0.8057	perianal abscess	Abscess of anal and rectal regions	Abscess of anal and rectal regions || ||	TRUE	igd	22	26891808	0.0151388	3.47849e-06	9119	Haemophilus	TRUE	reported	Ned69r	textfile	2	1	TRUE
rs10263245	G	C	G	C	-0.108393	-0.0539	0.0825	0.122	FALSE	TRUE	FALSE	finn-b-K11_ABSCANAL	7	24360361	0.0611	NA	0.3772	perianal abscess	Abscess of anal and rectal regions	Abscess of anal and rectal regions || ||	TRUE	igd	7	24360361	0.0247052	7.23232e-06	9119	Haemophilus	TRUE	reported	Ned69r	textfile	2	1	TRUE
rs10263246	C	T	C	T	0.244638	0.0801	0.0328	0.04969	FALSE	FALSE	FALSE	finn-b-K11_ABSCANAL	10	94306385	0.0922	NA	0.3847	perianal abscess	Abscess of anal and rectal regions	Abscess of anal and rectal regions || ||	TRUE	igd	10	94306385	0.0505504	1.83031e-06	3618	Haemophilus	TRUE	reported	Ned69r	textfile	2	1	TRUE
rs10263247	T	C	T	C	-0.246256	0.0454	0.0497	0.05485	FALSE	FALSE	FALSE	finn-b-K11_ABSCANAL	9	105650242	0.0885	NA	0.6084	perianal abscess	Abscess of anal and rectal regions	Abscess of anal and rectal regions || ||	TRUE	igd	9	105650242	0.0503924	1.66745e-06	3559	Haemophilus	TRUE	reported	Ned69r	textfile	2	1	TRUE
rs10263248	T	C	T	C	0.0723095	-0.0176	0.492	0.447	FALSE	FALSE	FALSE	finn-b-K11_ABSCANAL	6	8350917	0.0403	NA	0.662101	perianal abscess	Abscess of anal and rectal regions	Abscess of anal and rectal regions || ||	TRUE	igd	6	8350917	0.0148799	1.42269e-06	9119	Haemophilus	TRUE	reported	Ned69r	textfile	2	1	TRUE
rs10263249	C	T	C	T	-0.093521	-0.0119	0.2455	0.2646	FALSE	FALSE	FALSE	finn-b-K11_ABSCANAL	6	55448491	0.0455	NA	0.793601	perianal abscess	Abscess of anal and rectal regions	Abscess of anal and rectal regions || ||	TRUE	igd	6	55448491	0.0172649	7.12051e-08	9117	Haemophilus	TRUE	reported	Ned69r	textfile	2	1	TRUE
rs10263250	A	T	A	T	-0.0736375	-0.036	0.3618	0.3701	FALSE	TRUE	FALSE	finn-b-K11_ABSCANAL	13	36104947	0.0415	NA	0.3858	perianal abscess	Abscess of anal and rectal regions	Abscess of anal and rectal regions || ||	TRUE	igd	13	36104947	0.0155227	2.1802e-06	9118	Haemophilus	TRUE	reported	Ned69r	textfile	2	1	TRUE
rs10263251	T	C	T	C	-0.192957	0.0091	0.0497	0.04398	FALSE	FALSE	FALSE	finn-b-K11_ABSCANAL	17	64535013	0.0979	NA	0.9257	perianal abscess	Abscess of anal and rectal regions	Abscess of anal and rectal regions || ||	TRUE	igd	17	64535013	0.0416755	2.1406e-06	4592	Haemophilus	TRUE	reported	Ned69r	textfile	2	1	TRUE
rs10263252	G	C	G	C	0.094316	0.0128	0.1759	0.1021	FALSE	TRUE	FALSE	finn-b-K11_ABSCANAL	10	121356829	0.0665	NA	0.8476	perianal abscess	Abscess of anal and rectal regions	Abscess of anal and rectal regions || ||	TRUE	igd	10	121356829	0.0213513	9.62305e-06	7468	Actinomyces	TRUE	reported	YGZdnV	textfile	2	1	TRUE
rs10263253	C	T	C	T	0.0746684	-0.0438	0.4543	0.4713	FALSE	FALSE	FALSE	finn-b-K11_ABSCANAL	15	99492313	0.0401	NA	0.2752	perianal abscess	Abscess of anal and rectal regions	Abscess of anal and rectal regions || ||	TRUE	igd	15	99492313	0.0164822	6.27e-06	7468	Actinomyces	TRUE	reported	YGZdnV	textfile	2	1	TRUE
rs10263254	G	T	G	T	0.126596	-0.0937	0.1024	0.06063	FALSE	FALSE	FALSE	finn-b-K11_ABSCANAL	6	67207371	0.0844	NA	0.267	perianal abscess	Abscess of anal and rectal regions	Abscess of anal and rectal regions || ||	TRUE	igd	6	67207371	0.0268461	4.48529e-06	7468	Actinomyces	TRUE	reported	YGZdnV	textfile	2	1	TRUE
rs10263255	A	G	A	G	0.232634	0.0952	0.0636	0.06775	FALSE	FALSE	FALSE	finn-b-K11_ABSCANAL	6	133007480	0.0806	NA	0.2376	perianal abscess	Abscess of anal and rectal regions	Abscess of anal and rectal regions || ||	TRUE	igd	6	133007480	0.0512044	6.33832e-06	3515	Actinomyces	TRUE	reported	YGZdnV	textfile	2	1	TRUE
rs10263256	G	A	G	A	0.0749687	-0.0008	0.3827	0.3806	FALSE	FALSE	FALSE	finn-b-K11_ABSCANAL	6	169224781	0.0412	NA	0.9845	perianal abscess	Abscess of anal and rectal regions	Abscess of anal and rectal regions || ||	TRUE	igd	6	169224781	0.0167368	7.94274e-06	7468	Actinomyces	TRUE	reported	YGZdnV	textfile	2	1	TRUE
rs10263257	G	A	G	A	0.0985224	0.1099	0.1968	0.1418	FALSE	FALSE	FALSE	finn-b-K11_ABSCANAL	10	4782841	0.0575	NA	0.0561203	perianal abscess	Abscess of anal and rectal regions	Abscess of anal and rectal regions || ||	TRUE	igd	10	4782841	0.0214182	4.49647e-06	7468	Actinomyces	TRUE	reported	YGZdnV	textfile	2	1	TRUE
rs10263258	A	G	A	G	-0.0969809	0.033	0.1431	0.1359	FALSE	FALSE	FALSE	finn-b-K11_ABSCANAL	3	101352439	0.0587	NA	0.5734	perianal abscess	Abscess of anal and rectal regions	Abscess of anal and rectal regions || ||	TRUE	igd	3	101352439	0.021925	9.82978e-06	7468	Actinomyces	TRUE	reported	YGZdnV	textfile	2	1	TRUE
rs10263259	T	C	T	C	0.18776	0.044	0.0577	0.0688	FALSE	FALSE	FALSE	finn-b-K11_ABSCANAL	10	127532121	0.0793	NA	0.579001	perianal abscess	Abscess of anal and rectal regions	Abscess of anal and rectal regions || ||	TRUE	igd	10	127532121	0.0401636	5.91984e-06	5282	Actinomyces	TRUE	reported	YGZdnV	textfile	2	1	TRUE
rs10263260	T	C	T	C	-0.0953524	0.053	0.4871	0.4652	FALSE	FALSE	FALSE	finn-b-K11_ABSCANAL	11	1051715	0.0407	NA	0.1933	perianal abscess	Abscess of anal and rectal regions	Abscess of anal and rectal regions || ||	TRUE	igd	11	1051715	0.02006	2.23496e-06	4994	Anaerofilum	TRUE	reported	I8ZcMj	textfile	2	1	TRUE
rs10263261	A	C	A	C	0.0923834	0.0233	0.4443	0.458	FALSE	FALSE	FALSE	finn-b-K11_ABSCANAL	2	3838940	0.0402	NA	0.5627	perianal abscess	Abscess of anal and rectal regions	Abscess of anal and rectal regions || ||	TRUE	igd	2	3838940	0.0202157	5.53848e-06	5051	Anaerofilum	TRUE	reported	I8ZcMj	textfile	2	1	TRUE
rs10263262	T	G	T	G	0.0903417	0.0129	0.4076	0.4901	FALSE	FALSE	FALSE	finn-b-K11_ABSCANAL	2	76698142	0.04	NA	0.747699	perianal abscess	Abscess of anal and rectal regions	Abscess of anal and rectal regions || ||	TRUE	igd	2	76698142	0.0200239	7.24168e-06	5051	Anaerofilum	TRUE	reported	I8ZcMj	textfile	2	1	TRUE
rs10263263	C	T	C	T	-0.126337	-0.0708	0.1809	0.2114	FALSE	FALSE	FALSE	finn-b-K11_ABSCANAL	14	30991358	0.0491	NA	0.1496	perianal abscess	Abscess of anal and rectal regions	Abscess of anal and rectal regions || ||	TRUE	igd	14	30991358	0.0268919	2.8603e-06	5051	Anaerofilum	TRUE	reported	I8ZcMj	textfile	2	1	TRUE
rs10263264	G	C	G	C	-0.193107	-0.0944	0.0596	0.06144	FALSE	TRUE	FALSE	finn-b-K11_ABSCANAL	10	125294406	0.0835	NA	0.2586	perianal abscess	Abscess of anal and rectal regions	Abscess of anal and rectal regions || ||	TRUE	igd	10	125294406	0.0411187	1.56819e-06	4856	Anaerofilum	TRUE	reported	I8ZcMj	textfile	2	1	TRUE
rs10263265	G	A	G	A	0.132603	-0.0818	0.1859	0.06898	FALSE	FALSE	FALSE	finn-b-K11_ABSCANAL	17	6450532	0.0807	NA	0.3109	perianal abscess	Abscess of anal and rectal regions	Abscess of anal and rectal regions || ||	TRUE	igd	17	6450532	0.0289802	6.55844e-06	4994	Anaerofilum	TRUE	reported	I8ZcMj	textfile	2	1	TRUE
rs10263266	G	A	G	A	-0.146775	-0.0155	0.1133	0.1267	FALSE	FALSE	FALSE	finn-b-K11_ABSCANAL	12	67167461	0.0605	NA	0.7984	perianal abscess	Abscess of anal and rectal regions	Abscess of anal and rectal regions || ||	TRUE	igd	12	67167461	0.0326594	9.81202e-06	5030	Anaerofilum	TRUE	reported	I8ZcMj	textfile	2	1	TRUE
rs10263267	G	A	G	A	0.10309	-0.103	0.337	0.2927	FALSE	FALSE	FALSE	finn-b-K11_ABSCANAL	1	247145690	0.0442	NA	0.0198198	perianal abscess	Abscess of anal and rectal regions	Abscess of anal and rectal regions || ||	TRUE	igd	1	247145690	0.0212861	1.4866e-06	4935	Anaerofilum	TRUE	reported	I8ZcMj	textfile	2	1	TRUE
rs10263268	A	C	A	C	0.10076	0.0581	0.4185	0.3859	FALSE	FALSE	FALSE	finn-b-K11_ABSCANAL	3	129686434	0.0412	NA	0.159	perianal abscess	Abscess of anal and rectal regions	Abscess of anal and rectal regions || ||	TRUE	igd	3	129686434	0.0202902	6.83115e-07	5051	Anaerofilum	TRUE	reported	I8ZcMj	textfile	2	1	TRUE
rs10263269	C	T	C	T	0.182586	-0.023	0.0825	0.04733	FALSE	FALSE	FALSE	finn-b-K11_ABSCANAL	2	191139151	0.0955	NA	0.8095	perianal abscess	Abscess of anal and rectal regions	Abscess of anal and rectal regions || ||	TRUE	igd	2	191139151	0.0357284	3.74728e-07	4709	Anaerofilum	TRUE	reported	I8ZcMj	textfile	2	1	TRUE
rs10263270	T	C	T	C	-0.113003	0.0019	0.2425	0.2964	FALSE	FALSE	FALSE	finn-b-K11_ABSCANAL	12	117811409	0.0439	NA	0.9655	perianal abscess	Abscess of anal and rectal regions	Abscess of anal and rectal regions || ||	TRUE	igd	12	117811409	0.02204	2.64038e-07	5017	Anaerofilum	TRUE	reported	I8ZcMj	textfile	2	1	TRUE
rs10263271	T	C	T	C	-0.1364	0.0741	0.1173	0.0957	FALSE	FALSE	FALSE	finn-b-K11_ABSCANAL	9	104339812	0.0681	NA	0.2765	perianal abscess	Abscess of anal and rectal regions	Abscess of anal and rectal regions || ||	TRUE	igd	9	104339812	0.0302372	8.04309e-06	5051	Anaerofilum	TRUE	reported	I8ZcMj	textfile	2	1	TRUE
rs10263272	G	A	G	A	0.0775151	0.0577	0.2783	0.2938	FALSE	FALSE	FALSE	finn-b-K11_ABSCANAL	4	14324623	0.0441	NA	0.1906	perianal abscess	Abscess of anal and rectal regions	Abscess of anal and rectal regions || ||	TRUE	igd	4	14324623	0.0139665	3.54544e-08	12303	Intestinibacter	TRUE	reported	mLamK5	textfile	2	1	TRUE
rs10263273	C	T	C	T	0.0624272	-0.0571	0.3121	0.492	FALSE	FALSE	FALSE	finn-b-K11_ABSCANAL	12	97928437	0.0405	NA	0.1585	perianal abscess	Abscess of anal and rectal regions	Abscess of anal and rectal regions || ||	TRUE	igd	12	97928437	0.0138539	5.49484e-06	11886	Intestinibacter	TRUE	reported	mLamK5	textfile	2	1	TRUE
rs10263274	G	A	G	A	-0.151829	-0.2073	0.0378	0.04533	FALSE	FALSE	FALSE	finn-b-K11_ABSCANAL	16	5993076	0.0965	NA	0.0317103	perianal abscess	Abscess of anal and rectal regions	Abscess of anal and rectal regions || ||	TRUE	igd	16	5993076	0.0324471	2.67439e-06	8830	Intestinibacter	TRUE	reported	mLamK5	textfile	2	1	TRUE
rs10263275	T	C	T	C	-0.112189	-0.0708	0.0606	0.09649	FALSE	FALSE	FALSE	finn-b-K11_ABSCANAL	9	21502923	0.0677	NA	0.296	perianal abscess	Abscess of anal and rectal regions	Abscess of anal and rectal regions || ||	TRUE	igd	9	21502923	0.0235439	1.80097e-06	12303	Intestinibacter	TRUE	reported	mLamK5	textfile	2	1	TRUE
rs10263276	C	T	C	T	-0.0575295	0.0082	0.4245	0.3792	FALSE	FALSE	FALSE	finn-b-K11_ABSCANAL	11	127703160	0.0417	NA	0.8433	perianal abscess	Abscess of anal and rectal regions	Abscess of anal and rectal regions || ||	TRUE	igd	11	127703160	0.0128416	6.78879e-06	12291	Intestinibacter	TRUE	reported	mLamK5	textfile	2	1	TRUE
rs10263277	A	G	A	G	0.0608559	0.0019	0.3519	0.4041	FALSE	FALSE	FALSE	finn-b-K11_ABSCANAL	4	179361262	0.0408	NA	0.962	perianal abscess	Abscess of anal and rectal regions	Abscess of anal and rectal regions || ||	TRUE	igd	4	179361262	0.0132145	4.25994e-06	12291	Intestinibacter	TRUE	reported	mLamK5	textfile	2	1	TRUE
rs10263278	G	A	G	A	-0.0810346	0.0599	0.1948	0.1857	FALSE	FALSE	FALSE	finn-b-K11_ABSCANAL	15	92446683	0.0515	NA	0.2448	perianal abscess	Abscess of anal and rectal regions	Abscess of anal and rectal regions || ||	TRUE	igd	15	92446683	0.0154397	1.64326e-07	12303	Intestinibacter	TRUE	reported	mLamK5	textfile	2	1	TRUE
rs10263279	A	G	A	G	0.0628342	-0.0254	0.2992	0.3759	FALSE	FALSE	FALSE	finn-b-K11_ABSCANAL	5	148846426	0.0414	NA	0.5396	perianal abscess	Abscess of anal and rectal regions	Abscess of anal and rectal regions || ||	TRUE	igd	5	148846426	0.0136652	5.63911e-06	12303	Intestinibacter	TRUE	reported	mLamK5	textfile	2	1	TRUE
rs10263280	T	C	T	C	-0.142681	-0.0273	0.0596	0.0921	FALSE	FALSE	FALSE	finn-b-K11_ABSCANAL	11	125663184	0.0694	NA	0.6943	perianal abscess	Abscess of anal and rectal regions	Abscess of anal and rectal regions || ||	TRUE	igd	11	125663184	0.0297116	1.81991e-06	10333	Intestinibacter	TRUE	reported	mLamK5	textfile	2	1	TRUE
rs10263281	A	G	A	G	0.0924508	-0.0542	0.0944	0.08297	FALSE	FALSE	FALSE	finn-b-K11_ABSCANAL	20	61325223	0.073	NA	0.4578	perianal abscess	Abscess of anal and rectal regions	Abscess of anal and rectal regions || ||	TRUE	igd	20	61325223	0.0204658	6.67984e-06	12189	Intestinibacter	TRUE	reported	mLamK5	textfile	2	1	TRUE
rs10263282	T	C	T	C	0.151096	-0.0494	0.0577	0.03657	FALSE	FALSE	FALSE	finn-b-K11_ABSCANAL	6	170918194	0.1064	NA	0.642	perianal abscess	Abscess of anal and rectal regions	Abscess of anal and rectal regions || ||	TRUE	igd	6	170918194	0.0351476	6.84229e-06	7650	Intestinibacter	TRUE	reported	mLamK5	textfile	2	1	TRUE
rs10263283	C	T	C	T	0.0662258	0.0024	0.2575	0.2406	FALSE	FALSE	FALSE	finn-b-K11_ABSCANAL	3	70657785	0.0468	NA	0.9589	perianal abscess	Abscess of anal and rectal regions	Abscess of anal and rectal regions || ||	TRUE	igd	3	70657785	0.0149877	9.25769e-06	11886	Intestinibacter	TRUE	reported	mLamK5	textfile	2	1	TRUE
rs10263284	C	T	C	T	0.0890455	-0.091	0.1233	0.06103	FALSE	FALSE	FALSE	finn-b-K11_ABSCANAL	5	159686256	0.0841	NA	0.2796	perianal abscess	Abscess of anal and rectal regions	Abscess of anal and rectal regions || ||	TRUE	igd	5	159686256	0.0193905	3.05781e-06	12293	Intestinibacter	TRUE	reported	mLamK5	textfile	2	1	TRUE
rs10263285	G	A	G	A	0.0583322	0.0021	0.4195	0.4536	FALSE	FALSE	FALSE	finn-b-K11_ABSCANAL	2	20054971	0.0407	NA	0.9586	perianal abscess	Abscess of anal and rectal regions	Abscess of anal and rectal regions || ||	TRUE	igd	2	20054971	0.0130729	7.85038e-06	11886	Intestinibacter	TRUE	reported	mLamK5	textfile	2	1	TRUE
rs10263286	C	T	C	T	0.099082	0.0007	0.0875	0.1261	FALSE	FALSE	FALSE	finn-b-K11_ABSCANAL	6	10303945	0.0607	NA	0.9913	perianal abscess	Abscess of anal and rectal regions	Abscess of anal and rectal regions || ||	TRUE	igd	6	10303945	0.0221625	6.25936e-06	12303	Intestinibacter	TRUE	reported	mLamK5	textfile	2	1	TRUE
rs10263287	A	G	A	G	0.0515518	0.0142	0.3897	0.3356	FALSE	FALSE	FALSE	finn-b-K11_ABSCANAL	9	13799809	0.0427	NA	0.740399	perianal abscess	Abscess of anal and rectal regions	Abscess of anal and rectal regions || ||	TRUE	igd	9	13799809	0.0115923	9.27424e-06	15833	Coprococcus3	TRUE	reported	yWvwjo	textfile	2	1	TRUE
rs10263288	T	C	T	C	-0.0645443	-0.1226	0.1998	0.1702	FALSE	FALSE	FALSE	finn-b-K11_ABSCANAL	17	76343961	0.0539	NA	0.0229699	perianal abscess	Abscess of anal and rectal regions	Abscess of anal and rectal regions || ||	TRUE	igd	17	76343961	0.0148833	9.63598e-06	15378	Coprococcus3	TRUE	reported	yWvwjo	textfile	2	1	TRUE
rs10263289	C	T	C	T	0.0516921	0.03	0.4742	0.4444	FALSE	FALSE	FALSE	finn-b-K11_ABSCANAL	17	26104511	0.0403	NA	0.457	perianal abscess	Abscess of anal and rectal regions	Abscess of anal and rectal regions || ||	TRUE	igd	17	26104511	0.0113054	4.78692e-06	15835	Coprococcus3	TRUE	reported	yWvwjo	textfile	2	1	TRUE
rs10263290	G	A	G	A	0.051211	-0.0189	0.4801	0.4459	FALSE	FALSE	FALSE	finn-b-K11_ABSCANAL	7	76357726	0.0404	NA	0.640301	perianal abscess	Abscess of anal and rectal regions	Abscess of anal and rectal regions || ||	TRUE	igd	7	76357726	0.0113031	7.32611e-06	15833	Coprococcus3	TRUE	reported	yWvwjo	textfile	2	1	TRUE
rs10263291	C	T	C	T	-0.0709302	-0.0616	0.16	0.1537	FALSE	FALSE	FALSE	finn-b-K11_ABSCANAL	2	240727657	0.0556	NA	0.2675	perianal abscess	Abscess of anal and rectal regions	Abscess of anal and rectal regions || ||	TRUE	igd	2	240727657	0.0150918	2.20317e-06	15834	Coprococcus3	TRUE	reported	yWvwjo	textfile	2	1	TRUE
rs10263292	T	C	T	C	0.145257	0.0835	0.0527	0.0168	FALSE	FALSE	FALSE	finn-b-K11_ABSCANAL	22	21331556	0.1563	NA	0.5933	perianal abscess	Abscess of anal and rectal regions	Abscess of anal and rectal regions || ||	TRUE	igd	22	21331556	0.0294239	7.81088e-07	10794	Coprococcus3	TRUE	reported	yWvwjo	textfile	2	1	TRUE
rs10263293	G	A	G	A	0.0619514	-0.0216	0.2366	0.2303	FALSE	FALSE	FALSE	finn-b-K11_ABSCANAL	14	99141751	0.0481	NA	0.6534	perianal abscess	Abscess of anal and rectal regions	Abscess of anal and rectal regions || ||	TRUE	igd	14	99141751	0.0137787	7.04284e-06	15154	Coprococcus3	TRUE	reported	yWvwjo	textfile	2	1	TRUE
rs10263294	G	A	G	A	-0.0596434	0.0915	0.338	0.3099	FALSE	FALSE	FALSE	finn-b-K11_ABSCANAL	1	149998497	0.0436	NA	0.03596	perianal abscess	Abscess of anal and rectal regions	Abscess of anal and rectal regions || ||	TRUE	igd	1	149998497	0.0129279	4.32242e-06	15472	Coprococcus3	TRUE	reported	yWvwjo	textfile	2	1	TRUE
rs10263295	T	C	T	C	0.0577411	0.0201	0.4274	0.5584	FALSE	FALSE	FALSE	finn-b-K11_ABSCANAL	19	40032132	0.0404	NA	0.619801	perianal abscess	Abscess of anal and rectal regions	Abscess of anal and rectal regions || ||	TRUE	igd	19	40032132	0.0113476	4.16459e-07	15829	Coprococcus3	TRUE	reported	yWvwjo	textfile	2	1	TRUE
rs10263296	C	G	C	G	-0.0683706	-0.0074	0.3867	0.4193	FALSE	TRUE	FALSE	finn-b-K11_ABSCANAL	9	7273249	0.0407	NA	0.8557	perianal abscess	Abscess of anal and rectal regions	Abscess of anal and rectal regions || ||	TRUE	igd	9	7273249	0.0143691	1.71503e-06	10149	LachnospiraceaeUCG001	TRUE	reported	ZzOuR2	textfile	2	1	TRUE
rs10263297	C	T	C	T	0.117095	0.0325	0.1163	0.1086	FALSE	FALSE	FALSE	finn-b-K11_ABSCANAL	1	166199362	0.0646	NA	0.6147	perianal abscess	Abscess of anal and rectal regions	Abscess of anal and rectal regions || ||	TRUE	igd	1	166199362	0.02591	7.39863e-06	9676	LachnospiraceaeUCG001	TRUE	reported	ZzOuR2	textfile	2	1	TRUE
rs10263298	G	A	G	A	0.0751466	-0.0488	0.3042	0.338	FALSE	FALSE	FALSE	finn-b-K11_ABSCANAL	1	82384407	0.0425	NA	0.2513	perianal abscess	Abscess of anal and rectal regions	Abscess of anal and rectal regions || ||	TRUE	igd	1	82384407	0.0153934	1.10648e-06	10148	LachnospiraceaeUCG001	TRUE	reported	ZzOuR2	textfile	2	1	TRUE
rs10263299	T	C	T	C	-0.0761893	-0.0722	0.2227	0.2323	FALSE	FALSE	FALSE	finn-b-K11_ABSCANAL	12	56256262	0.0479	NA	0.1321	perianal abscess	Abscess of anal and rectal regions	Abscess of anal and rectal regions || ||	TRUE	igd	12	56256262	0.0170127	7.55967e-06	9961	LachnospiraceaeUCG001	TRUE	reported	ZzOuR2	textfile	2	1	TRUE
rs10263300	T	C	T	C	0.0784637	0.0065	0.3728	0.3547	FALSE	FALSE	FALSE	finn-b-K11_ABSCANAL	3	42568440	0.0422	NA	0.8775	perianal abscess	Abscess of anal and rectal regions	Abscess of anal and rectal regions || ||	TRUE	igd	3	42568440	0.0144768	7.1655e-08	10150	LachnospiraceaeUCG001	TRUE	reported	ZzOuR2	textfile	2	1	TRUE
rs10263301	T	C	T	C	-0.0681973	-0.0047	0.3509	0.3306	FALSE	FALSE	FALSE	finn-b-K11_ABSCANAL	14	21455973	0.0428	NA	0.913	perianal abscess	Abscess of anal and rectal regions	Abscess of anal and rectal regions || ||	TRUE	igd	14	21455973	0.0149831	6.08596e-06	9961	LachnospiraceaeUCG001	TRUE	reported	ZzOuR2	textfile	2	1	TRUE
rs10263302	T	C	T	C	-0.107898	-0.0522	0.1024	0.1064	FALSE	FALSE	FALSE	finn-b-K11_ABSCANAL	9	14477851	0.0655	NA	0.4249	perianal abscess	Abscess of anal and rectal regions	Abscess of anal and rectal regions || ||	TRUE	igd	9	14477851	0.0232346	3.10508e-06	10150	LachnospiraceaeUCG001	TRUE	reported	ZzOuR2	textfile	2	1	TRUE
rs10263303	T	G	T	G	-0.0748504	-0.0811	0.2714	0.2147	FALSE	FALSE	FALSE	finn-b-K11_ABSCANAL	7	96965504	0.0488	NA	0.0960904	perianal abscess	Abscess of anal and rectal regions	Abscess of anal and rectal regions || ||	TRUE	igd	7	96965504	0.0165681	5.87504e-06	10150	LachnospiraceaeUCG001	TRUE	reported	ZzOuR2	textfile	2	1	TRUE
rs10263304	T	A	T	A	-0.0816269	-0.0097	0.1948	0.1593	FALSE	TRUE	FALSE	finn-b-K11_ABSCANAL	17	36155074	0.055	NA	0.8595	perianal abscess	Abscess of anal and rectal regions	Abscess of anal and rectal regions || ||	TRUE	igd	17	36155074	0.01838	9.01671e-06	9961	LachnospiraceaeUCG001	TRUE	reported	ZzOuR2	textfile	2	1	TRUE
rs10263305	T	C	T	C	-0.0784757	-0.0405	0.1899	0.1337	FALSE	FALSE	FALSE	finn-b-K11_ABSCANAL	8	56839500	0.0591	NA	0.4935	perianal abscess	Abscess of anal and rectal regions	Abscess of anal and rectal regions || ||	TRUE	igd	8	56839500	0.0177648	9.48124e-06	9917	LachnospiraceaeUCG001	TRUE	reported	ZzOuR2	textfile	2	1	TRUE
rs10263306	G	A	G	A	0.168045	-0.0736	0.0457	0.06153	FALSE	FALSE	FALSE	finn-b-K11_ABSCANAL	16	79092359	0.0835	NA	0.3779	perianal abscess	Abscess of anal and rectal regions	Abscess of anal and rectal regions || ||	TRUE	igd	16	79092359	0.0382637	3.33351e-06	6004	LachnospiraceaeUCG001	TRUE	reported	ZzOuR2	textfile	2	1	TRUE
rs10263307	A	G	A	G	-0.118868	-0.0453	0.0835	0.1037	FALSE	FALSE	FALSE	finn-b-K11_ABSCANAL	1	53773248	0.0659	NA	0.491501	perianal abscess	Abscess of anal and rectal regions	Abscess of anal and rectal regions || ||	TRUE	igd	1	53773248	0.0259753	3.38171e-06	9506	LachnospiraceaeUCG001	TRUE	reported	ZzOuR2	textfile	2	1	TRUE
rs10263308	T	A	T	A	-0.087088	0.0274	0.1441	0.1507	FALSE	TRUE	FALSE	finn-b-K11_ABSCANAL	1	108102470	0.0558	NA	0.6241	perianal abscess	Abscess of anal and rectal regions	Abscess of anal and rectal regions || ||	TRUE	igd	1	108102470	0.0197008	8.27425e-06	9917	LachnospiraceaeUCG001	TRUE	reported	ZzOuR2	textfile	2	1	TRUE
rs10263309	C	T	C	T	0.107801	0.0025	0.1093	0.1288	FALSE	FALSE	FALSE	finn-b-K11_ABSCANAL	6	145006780	0.0596	NA	0.967	perianal abscess	Abscess of anal and rectal regions	Abscess of anal and rectal regions || ||	TRUE	igd	6	145006780	0.0229777	3.46785e-06	10095	LachnospiraceaeUCG001	TRUE	reported	ZzOuR2	textfile	2	1	TRUE
rs10263310	C	T	C	T	0.0970258	0.0943	0.2058	0.1802	FALSE	FALSE	FALSE	finn-b-K11_ABSCANAL	3	148269083	0.0521	NA	0.0704498	perianal abscess	Abscess of anal and rectal regions	Abscess of anal and rectal regions || ||	TRUE	igd	3	148269083	0.0181807	1.45591e-07	9917	LachnospiraceaeUCG001	TRUE	reported	ZzOuR2	textfile	2	1	TRUE
rs10263311	A	G	A	G	-0.0547387	0.0295	0.3151	0.3525	FALSE	FALSE	FALSE	finn-b-K11_ABSCANAL	10	35262588	0.0421	NA	0.4827	perianal abscess	Abscess of anal and rectal regions	Abscess of anal and rectal regions || ||	TRUE	igd	10	35262588	0.0115163	2.19177e-06	17391	Ruminiclostridium5	TRUE	reported	UtMJFX	textfile	2	1	TRUE
rs10263312	T	C	T	C	0.0820689	0.0551	0.1372	0.1829	FALSE	FALSE	FALSE	finn-b-K11_ABSCANAL	5	32477664	0.0517	NA	0.2865	perianal abscess	Abscess of anal and rectal regions	Abscess of anal and rectal regions || ||	TRUE	igd	5	32477664	0.0174463	3.98895e-06	16680	Ruminiclostridium5	TRUE	reported	UtMJFX	textfile	2	1	TRUE
rs10263313	T	C	T	C	0.0484169	0.044	0.4801	0.4695	FALSE	FALSE	FALSE	finn-b-K11_ABSCANAL	13	108775162	0.0404	NA	0.2762	perianal abscess	Abscess of anal and rectal regions	Abscess of anal and rectal regions || ||	TRUE	igd	13	108775162	0.0108254	8.16186e-06	17381	Ruminiclostridium5	TRUE	reported	UtMJFX	textfile	2	1	TRUE
rs10263314	T	C	T	C	-0.0830505	0.0043	0.0805	0.1312	FALSE	FALSE	FALSE	finn-b-K11_ABSCANAL	6	50405920	0.0601	NA	0.9429	perianal abscess	Abscess of anal and rectal regions	Abscess of anal and rectal regions || ||	TRUE	igd	6	50405920	0.0180073	3.52577e-06	17397	Ruminiclostridium5	TRUE	reported	UtMJFX	textfile	2	1	TRUE
rs10263315	C	G	C	G	-0.0585939	-0.0471	0.3012	0.2835	FALSE	TRUE	FALSE	finn-b-K11_ABSCANAL	21	19151940	0.0453	NA	0.2978	perianal abscess	Abscess of anal and rectal regions	Abscess of anal and rectal regions || ||	TRUE	igd	21	19151940	0.0121017	1.32681e-06	16906	Ruminiclostridium5	TRUE	reported	UtMJFX	textfile	2	1	TRUE
rs10263316	C	A	C	A	0.0518991	0.009	0.4384	0.4015	FALSE	FALSE	FALSE	finn-b-K11_ABSCANAL	10	12835085	0.0409	NA	0.8253	perianal abscess	Abscess of anal and rectal regions	Abscess of anal and rectal regions || ||	TRUE	igd	10	12835085	0.0108777	1.70314e-06	17396	Ruminiclostridium5	TRUE	reported	UtMJFX	textfile	2	1	TRUE
rs10263317	T	C	T	C	0.051717	-0.0234	0.34	0.3969	FALSE	FALSE	FALSE	finn-b-K11_ABSCANAL	8	131316030	0.0409	NA	0.5675	perianal abscess	Abscess of anal and rectal regions	Abscess of anal and rectal regions || ||	TRUE	igd	8	131316030	0.0113369	5.53959e-06	17392	Ruminiclostridium5	TRUE	reported	UtMJFX	textfile	2	1	TRUE
rs10263318	C	G	C	G	0.0520975	-0.0134	0.3181	0.2968	FALSE	TRUE	FALSE	finn-b-K11_ABSCANAL	1	41878680	0.0439	NA	0.761001	perianal abscess	Abscess of anal and rectal regions	Abscess of anal and rectal regions || ||	TRUE	igd	1	41878680	0.0115111	6.20872e-06	17387	Ruminiclostridium5	TRUE	reported	UtMJFX	textfile	2	1	TRUE
rs10263319	G	A	G	A	0.0489617	-0.0256	0.4533	0.4115	FALSE	FALSE	FALSE	finn-b-K11_ABSCANAL	21	33811886	0.0408	NA	0.530401	perianal abscess	Abscess of anal and rectal regions	Abscess of anal and rectal regions || ||	TRUE	igd	21	33811886	0.0108702	6.81651e-06	17397	Ruminiclostridium5	TRUE	reported	UtMJFX	textfile	2	1	TRUE
rs10263320	A	G	A	G	-0.0713749	0.0077	0.0924	0.1168	FALSE	FALSE	FALSE	finn-b-K11_ABSCANAL	3	55243531	0.0623	NA	0.9016	perianal abscess	Abscess of anal and rectal regions	Abscess of anal and rectal regions || ||	TRUE	igd	3	55243531	0.0165826	9.95519e-06	17397	Ruminiclostridium5	TRUE	reported	UtMJFX	textfile	2	1	TRUE
rs10263321	G	A	G	A	0.0932955	-0.0064	0.0805	0.08254	FALSE	FALSE	FALSE	finn-b-K11_ABSCANAL	20	60293505	0.0741	NA	0.9309	perianal abscess	Abscess of anal and rectal regions	Abscess of anal and rectal regions || ||	TRUE	igd	20	60293505	0.0199206	2.64107e-06	17318	Ruminiclostridium5	TRUE	reported	UtMJFX	textfile	2	1	TRUE
rs10263322	G	C	G	C	0.181548	-0.0074	0.0547	0.1173	FALSE	TRUE	FALSE	finn-b-K11_ABSCANAL	2	103755970	0.0626	NA	0.9055	perianal abscess	Abscess of anal and rectal regions	Abscess of anal and rectal regions || ||	TRUE	igd	2	103755970	0.0414078	8.8222e-06	3761	Ruminiclostridium5	TRUE	reported	UtMJFX	textfile	2	1	TRUE
rs10263323	A	G	A	G	-0.0950311	0.0564	0.0686	0.0505	FALSE	FALSE	FALSE	finn-b-K11_ABSCANAL	20	41177956	0.0914	NA	0.536801	perianal abscess	Abscess of anal and rectal regions	Abscess of anal and rectal regions || ||	TRUE	igd	20	41177956	0.0193507	1.14623e-06	16602	Ruminiclostridium5	TRUE	reported	UtMJFX	textfile	2	1	TRUE
rs10263324	A	G	A	G	-0.0740543	-0.1202	0.1203	0.122	FALSE	FALSE	FALSE	finn-b-K11_ABSCANAL	16	86769909	0.0621	NA	0.0531704	perianal abscess	Abscess of anal and rectal regions	Abscess of anal and rectal regions || ||	TRUE	igd	16	86769909	0.0159151	5.89806e-06	17397	Ruminiclostridium5	TRUE	reported	UtMJFX	textfile	2	1	TRUE
rs10263325	G	C	G	C	-0.0624207	0.0329	0.2704	0.2317	FALSE	TRUE	FALSE	finn-b-K11_ABSCANAL	12	20378911	0.0475	NA	0.4889	perianal abscess	Abscess of anal and rectal regions	Abscess of anal and rectal regions || ||	TRUE	igd	12	20378911	0.0129438	1.64522e-06	14777	Bifidobacterium	TRUE	reported	O2LUfU	textfile	2	1	TRUE
rs10263326	G	A	G	A	0.0619356	0.0314	0.2207	0.2754	FALSE	FALSE	FALSE	finn-b-K11_ABSCANAL	1	207003374	0.0448	NA	0.4839	perianal abscess	Abscess of anal and rectal regions	Abscess of anal and rectal regions || ||	TRUE	igd	1	207003374	0.0138937	7.99643e-06	14776	Bifidobacterium	TRUE	reported	O2LUfU	textfile	2	1	TRUE
rs10263327	C	T	C	T	0.119703	0.0512	0.4911	0.4035	FALSE	FALSE	FALSE	finn-b-K11_ABSCANAL	2	136616754	0.0409	NA	0.2108	perianal abscess	Abscess of anal and rectal regions	Abscess of anal and rectal regions || ||	TRUE	igd	2	136616754	0.0127294	1.27822e-20	14778	Bifidobacterium	TRUE	reported	O2LUfU	textfile	2	1	TRUE
rs10263328	G	A	G	A	0.0712624	0.0747	0.1819	0.1325	FALSE	FALSE	FALSE	finn-b-K11_ABSCANAL	10	126089703	0.0592	NA	0.2065	perianal abscess	Abscess of anal and rectal regions	Abscess of anal and rectal regions || ||	TRUE	igd	10	126089703	0.015983	8.04716e-06	14021	Bifidobacterium	TRUE	reported	O2LUfU	textfile	2	1	TRUE
rs10263329	T	C	T	C	0.070741	-0.0041	0.1153	0.1474	FALSE	FALSE	FALSE	finn-b-K11_ABSCANAL	7	48090746	0.0566	NA	0.9424	perianal abscess	Abscess of anal and rectal regions	Abscess of anal and rectal regions || ||	TRUE	igd	7	48090746	0.0157926	7.49893e-06	14778	Bifidobacterium	TRUE	reported	O2LUfU	textfile	2	1	TRUE
rs10263330	T	G	T	G	-0.0637641	-0.0796	0.2336	0.1763	FALSE	FALSE	FALSE	finn-b-K11_ABSCANAL	17	72897722	0.0528	NA	0.1315	perianal abscess	Abscess of anal and rectal regions	Abscess of anal and rectal regions || ||	TRUE	igd	17	72897722	0.0138746	5.19458e-06	14561	Bifidobacterium	TRUE	reported	O2LUfU	textfile	2	1	TRUE
rs10263331	A	G	A	G	0.0546319	0.036	0.3867	0.2813	FALSE	FALSE	FALSE	finn-b-K11_ABSCANAL	4	1517826	0.0444	NA	0.4169	perianal abscess	Abscess of anal and rectal regions	Abscess of anal and rectal regions || ||	TRUE	igd	4	1517826	0.0121139	6.67019e-06	14777	Bifidobacterium	TRUE	reported	O2LUfU	textfile	2	1	TRUE
rs10263332	T	C	T	C	0.0729971	-0.0787	0.1849	0.1288	FALSE	FALSE	FALSE	finn-b-K11_ABSCANAL	5	537890	0.06	NA	0.189	perianal abscess	Abscess of anal and rectal regions	Abscess of anal and rectal regions || ||	TRUE	igd	5	537890	0.0157926	2.4402e-06	13916	Bifidobacterium	TRUE	reported	O2LUfU	textfile	2	1	TRUE
rs10263333	T	C	T	C	-0.0536216	-0.0592	0.3539	0.3866	FALSE	FALSE	FALSE	finn-b-K11_ABSCANAL	22	18354272	0.0412	NA	0.1504	perianal abscess	Abscess of anal and rectal regions	Abscess of anal and rectal regions || ||	TRUE	igd	22	18354272	0.0120801	8.99955e-06	14778	Bifidobacterium	TRUE	reported	O2LUfU	textfile	2	1	TRUE
rs10263334	G	A	G	A	-0.0624643	0.0455	0.2813	0.245	FALSE	FALSE	FALSE	finn-b-K11_ABSCANAL	2	189805784	0.0468	NA	0.3315	perianal abscess	Abscess of anal and rectal regions	Abscess of anal and rectal regions || ||	TRUE	igd	2	189805784	0.0131205	2.17246e-06	14774	Bifidobacterium	TRUE	reported	O2LUfU	textfile	2	1	TRUE
rs10263335	T	C	T	C	0.112428	0.0004	0.0964	0.09195	FALSE	FALSE	FALSE	finn-b-K11_ABSCANAL	13	112859829	0.0701	NA	0.9951	perianal abscess	Abscess of anal and rectal regions	Abscess of anal and rectal regions || ||	TRUE	igd	13	112859829	0.0201813	1.08368e-08	14778	Bifidobacterium	TRUE	reported	O2LUfU	textfile	2	1	TRUE
rs10263336	C	T	C	T	0.232354	-0.2021	0.0497	0.04706	FALSE	FALSE	FALSE	finn-b-K11_ABSCANAL	21	31861790	0.0945	NA	0.0324803	perianal abscess	Abscess of anal and rectal regions	Abscess of anal and rectal regions || ||	TRUE	igd	21	31861790	0.0505979	4.86354e-06	3856	Bifidobacterium	TRUE	reported	O2LUfU	textfile	2	1	TRUE
rs10263337	C	G	C	G	-0.0846055	-0.0342	0.1252	0.1242	FALSE	TRUE	FALSE	finn-b-K11_ABSCANAL	5	169748189	0.0608	NA	0.574101	perianal abscess	Abscess of anal and rectal regions	Abscess of anal and rectal regions || ||	TRUE	igd	5	169748189	0.0184003	3.9567e-06	13806	Bifidobacterium	TRUE	reported	O2LUfU	textfile	2	1	TRUE
rs10263338	C	T	C	T	0.0558234	0.0073	0.3608	0.3681	FALSE	FALSE	FALSE	finn-b-K11_ABSCANAL	6	14617591	0.0416	NA	0.8605	perianal abscess	Abscess of anal and rectal regions	Abscess of anal and rectal regions || ||	TRUE	igd	6	14617591	0.0121219	3.57097e-06	14777	Bifidobacterium	TRUE	reported	O2LUfU	textfile	2	1	TRUE
rs10263339	T	C	T	C	-0.0758215	-0.0155	0.4185	0.3018	FALSE	FALSE	FALSE	finn-b-K11_ABSCANAL	12	25249743	0.0438	NA	0.723	perianal abscess	Abscess of anal and rectal regions	Abscess of anal and rectal regions || ||	TRUE	igd	12	25249743	0.0172568	6.59715e-06	7178	Paraprevotella	TRUE	reported	6Xqf10	textfile	2	1	TRUE
rs10263340	T	C	T	C	-0.162376	0.0145	0.0646	0.05513	FALSE	FALSE	FALSE	finn-b-K11_ABSCANAL	3	149298792	0.0877	NA	0.8685	perianal abscess	Abscess of anal and rectal regions	Abscess of anal and rectal regions || ||	TRUE	igd	3	149298792	0.0354178	2.11119e-06	6187	Paraprevotella	TRUE	reported	6Xqf10	textfile	2	1	TRUE
rs10263341	A	G	A	G	-0.12465	-0.0846	0.1392	0.148	FALSE	FALSE	FALSE	finn-b-K11_ABSCANAL	11	114526679	0.0569	NA	0.1372	perianal abscess	Abscess of anal and rectal regions	Abscess of anal and rectal regions || ||	TRUE	igd	11	114526679	0.0262323	4.03009e-06	6859	Paraprevotella	TRUE	reported	6Xqf10	textfile	2	1	TRUE
rs10263342	A	G	A	G	-0.0988335	-0.0696	0.1879	0.2717	FALSE	FALSE	FALSE	finn-b-K11_ABSCANAL	12	71978728	0.0452	NA	0.1231	perianal abscess	Abscess of anal and rectal regions	Abscess of anal and rectal regions || ||	TRUE	igd	12	71978728	0.0216172	6.75279e-06	7179	Paraprevotella	TRUE	reported	6Xqf10	textfile	2	1	TRUE
rs10263343	A	G	A	G	0.248065	0.0037	0.0596	0.03814	FALSE	FALSE	FALSE	finn-b-K11_ABSCANAL	6	83459314	0.1059	NA	0.9721	perianal abscess	Abscess of anal and rectal regions	Abscess of anal and rectal regions || ||	TRUE	igd	6	83459314	0.0524304	1.92659e-06	3288	Paraprevotella	TRUE	reported	6Xqf10	textfile	2	1	TRUE
rs10263344	A	G	A	G	-0.122561	0.0384	0.1024	0.1426	FALSE	FALSE	FALSE	finn-b-K11_ABSCANAL	5	174606261	0.0575	NA	0.5046	perianal abscess	Abscess of anal and rectal regions	Abscess of anal and rectal regions || ||	TRUE	igd	5	174606261	0.0236507	2.638e-07	7178	Paraprevotella	TRUE	reported	6Xqf10	textfile	2	1	TRUE
rs10263345	T	C	T	C	0.10572	-0.0094	0.1322	0.1954	FALSE	FALSE	FALSE	finn-b-K11_ABSCANAL	1	195971173	0.0511	NA	0.8539	perianal abscess	Abscess of anal and rectal regions	Abscess of anal and rectal regions || ||	TRUE	igd	1	195971173	0.0227246	4.35989e-06	7175	Paraprevotella	TRUE	reported	6Xqf10	textfile	2	1	TRUE
rs10263346	G	A	G	A	0.0779721	0.0285	0.3459	0.3624	FALSE	FALSE	FALSE	finn-b-K11_ABSCANAL	7	81759508	0.0417	NA	0.4938	perianal abscess	Abscess of anal and rectal regions	Abscess of anal and rectal regions || ||	TRUE	igd	7	81759508	0.0171691	5.20177e-06	7179	Paraprevotella	TRUE	reported	6Xqf10	textfile	2	1	TRUE
rs10263347	G	T	G	T	-0.138905	-0.0277	0.0934	0.1294	FALSE	FALSE	FALSE	finn-b-K11_ABSCANAL	11	41079703	0.0596	NA	0.641501	perianal abscess	Abscess of anal and rectal regions	Abscess of anal and rectal regions || ||	TRUE	igd	11	41079703	0.0289897	3.81747e-06	7179	Paraprevotella	TRUE	reported	6Xqf10	textfile	2	1	TRUE
rs10263348	C	T	C	T	0.0882466	-0.1002	0.2873	0.3276	FALSE	FALSE	FALSE	finn-b-K11_ABSCANAL	12	114131978	0.0429	NA	0.0195101	perianal abscess	Abscess of anal and rectal regions	Abscess of anal and rectal regions || ||	TRUE	igd	12	114131978	0.018382	2.14357e-06	6900	Paraprevotella	TRUE	reported	6Xqf10	textfile	2	1	TRUE
rs10263349	T	G	T	G	-0.10229	0.0709	0.1909	0.2457	FALSE	FALSE	FALSE	finn-b-K11_ABSCANAL	18	69623804	0.0466	NA	0.1284	perianal abscess	Abscess of anal and rectal regions	Abscess of anal and rectal regions || ||	TRUE	igd	18	69623804	0.0226948	5.95902e-06	6900	Paraprevotella	TRUE	reported	6Xqf10	textfile	2	1	TRUE
rs10263350	A	C	A	C	-0.106692	0.0201	0.173	0.2421	FALSE	FALSE	FALSE	finn-b-K11_ABSCANAL	13	86162420	0.0466	NA	0.666201	perianal abscess	Abscess of anal and rectal regions	Abscess of anal and rectal regions || ||	TRUE	igd	13	86162420	0.0220263	6.92746e-07	7177	Paraprevotella	TRUE	reported	6Xqf10	textfile	2	1	TRUE
rs10263351	A	G	A	G	-0.0852967	0.0376	0.3608	0.3423	FALSE	FALSE	FALSE	finn-b-K11_ABSCANAL	17	69135631	0.0422	NA	0.373	perianal abscess	Abscess of anal and rectal regions	Abscess of anal and rectal regions || ||	TRUE	igd	17	69135631	0.0175212	1.14068e-06	6900	Paraprevotella	TRUE	reported	6Xqf10	textfile	2	1	TRUE
rs10263352	T	C	T	C	0.0654843	0.016	0.169	0.1927	FALSE	FALSE	FALSE	finn-b-K11_ABSCANAL	14	94630731	0.0509	NA	0.7538	perianal abscess	Abscess of anal and rectal regions	Abscess of anal and rectal regions || ||	TRUE	igd	14	94630731	0.0143973	4.11169e-06	16098	RuminococcaceaeUCG005	TRUE	reported	QTCElz	textfile	2	1	TRUE
rs10263353	G	A	G	A	0.0755811	-0.0035	0.0974	0.1208	FALSE	FALSE	FALSE	finn-b-K11_ABSCANAL	4	7302344	0.0617	NA	0.9553	perianal abscess	Abscess of anal and rectal regions	Abscess of anal and rectal regions || ||	TRUE	igd	4	7302344	0.0168226	8.17353e-06	15821	RuminococcaceaeUCG005	TRUE	reported	QTCElz	textfile	2	1	TRUE
rs10263354	T	C	T	C	0.0577628	-0.0407	0.4235	0.3587	FALSE	FALSE	FALSE	finn-b-K11_ABSCANAL	7	18026604	0.0419	NA	0.3315	perianal abscess	Abscess of anal and rectal regions	Abscess of anal and rectal regions || ||	TRUE	igd	7	18026604	0.011412	4.298e-07	15821	RuminococcaceaeUCG005	TRUE	reported	QTCElz	textfile	2	1	TRUE
rs10263355	A	G	A	G	-0.146604	0.0424	0.0477	0.07513	FALSE	FALSE	FALSE	finn-b-K11_ABSCANAL	2	198122357	0.0756	NA	0.5749	perianal abscess	Abscess of anal and rectal regions	Abscess of anal and rectal regions || ||	TRUE	igd	2	198122357	0.0316034	3.21853e-06	8465	RuminococcaceaeUCG005	TRUE	reported	QTCElz	textfile	2	1	TRUE
rs10263356	A	G	A	G	0.066635	-0.0875	0.1799	0.2397	FALSE	FALSE	FALSE	finn-b-K11_ABSCANAL	11	27747671	0.0469	NA	0.0622702	perianal abscess	Abscess of anal and rectal regions	Abscess of anal and rectal regions || ||	TRUE	igd	11	27747671	0.0144356	3.10278e-06	15473	RuminococcaceaeUCG005	TRUE	reported	QTCElz	textfile	2	1	TRUE
rs10263357	T	C	T	C	0.0677322	-0.0812	0.1769	0.1799	FALSE	FALSE	FALSE	finn-b-K11_ABSCANAL	18	22575871	0.0522	NA	0.1195	perianal abscess	Abscess of anal and rectal regions	Abscess of anal and rectal regions || ||	TRUE	igd	18	22575871	0.0144525	2.41027e-06	16099	RuminococcaceaeUCG005	TRUE	reported	QTCElz	textfile	2	1	TRUE
rs10263358	G	A	G	A	-0.073644	0.0331	0.1521	0.1101	FALSE	FALSE	FALSE	finn-b-K11_ABSCANAL	10	62662781	0.0643	NA	0.606801	perianal abscess	Abscess of anal and rectal regions	Abscess of anal and rectal regions || ||	TRUE	igd	10	62662781	0.015548	3.53845e-06	16103	RuminococcaceaeUCG005	TRUE	reported	QTCElz	textfile	2	1	TRUE
rs10263359	G	A	G	A	0.188685	-0.0043	0.0596	0.07105	FALSE	FALSE	FALSE	finn-b-K11_ABSCANAL	20	16312851	0.0783	NA	0.9567	perianal abscess	Abscess of anal and rectal regions	Abscess of anal and rectal regions || ||	TRUE	igd	20	16312851	0.0386484	6.04728e-07	6061	RuminococcaceaeUCG005	TRUE	reported	QTCElz	textfile	2	1	TRUE
rs10263360	C	G	C	G	-0.0686153	-0.0486	0.1849	0.2233	FALSE	TRUE	FALSE	finn-b-K11_ABSCANAL	8	3099727	0.0484	NA	0.3153	perianal abscess	Abscess of anal and rectal regions	Abscess of anal and rectal regions || ||	TRUE	igd	8	3099727	0.0146252	3.75403e-06	16092	RuminococcaceaeUCG005	TRUE	reported	QTCElz	textfile	2	1	TRUE
rs10263361	A	T	A	T	0.0692909	0.051	0.1789	0.1323	FALSE	TRUE	FALSE	finn-b-K11_ABSCANAL	17	7034575	0.0596	NA	0.3915	perianal abscess	Abscess of anal and rectal regions	Abscess of anal and rectal regions || ||	TRUE	igd	17	7034575	0.0148712	2.59897e-06	15728	RuminococcaceaeUCG005	TRUE	reported	QTCElz	textfile	2	1	TRUE
rs10263362	T	C	T	C	0.121548	0.0687	0.0507	0.06152	FALSE	FALSE	FALSE	finn-b-K11_ABSCANAL	12	47384118	0.0851	NA	0.4197	perianal abscess	Abscess of anal and rectal regions	Abscess of anal and rectal regions || ||	TRUE	igd	12	47384118	0.0279546	7.37046e-06	11224	RuminococcaceaeUCG005	TRUE	reported	QTCElz	textfile	2	1	TRUE
rs10263363	C	G	C	G	0.158082	-0.0441	0.0527	0.03114	FALSE	TRUE	FALSE	finn-b-K11_ABSCANAL	5	32755085	0.1154	NA	0.702301	perianal abscess	Abscess of anal and rectal regions	Abscess of anal and rectal regions || ||	TRUE	igd	5	32755085	0.0319586	9.28113e-07	9342	RuminococcaceaeUCG005	TRUE	reported	QTCElz	textfile	2	1	TRUE
rs10263364	C	A	C	A	0.087067	0.0361	0.0825	0.09752	FALSE	FALSE	FALSE	finn-b-K11_ABSCANAL	10	4240906	0.0678	NA	0.594101	perianal abscess	Abscess of anal and rectal regions	Abscess of anal and rectal regions || ||	TRUE	igd	10	4240906	0.0197179	5.35716e-06	15376	RuminococcaceaeUCG005	TRUE	reported	QTCElz	textfile	2	1	TRUE
rs10263365	C	A	C	A	0.0599163	0.0147	0.2207	0.233	FALSE	FALSE	FALSE	finn-b-K11_ABSCANAL	5	154003091	0.0476	NA	0.757801	perianal abscess	Abscess of anal and rectal regions	Abscess of anal and rectal regions || ||	TRUE	igd	5	154003091	0.0130836	4.80776e-06	16095	RuminococcaceaeUCG005	TRUE	reported	QTCElz	textfile	2	1	TRUE
rs10263366	A	G	A	G	0.0586677	0.0608	0.2803	0.2469	FALSE	FALSE	FALSE	finn-b-K11_ABSCANAL	1	187906034	0.0466	NA	0.1923	perianal abscess	Abscess of anal and rectal regions	Abscess of anal and rectal regions || ||	TRUE	igd	1	187906034	0.0125277	2.81022e-06	16100	RuminococcaceaeUCG005	TRUE	reported	QTCElz	textfile	2	1	TRUE
rs10263367	G	A	G	A	0.0782349	-0.0615	0.1262	0.1291	FALSE	FALSE	FALSE	finn-b-K11_ABSCANAL	2	239509030	0.0597	NA	0.3026	perianal abscess	Abscess of anal and rectal regions	Abscess of anal and rectal regions || ||	TRUE	igd	2	239509030	0.0176458	8.8145e-06	15099	RuminococcaceaeUCG005	TRUE	reported	QTCElz	textfile	2	1	TRUE
rs10263368	T	C	T	C	-0.123012	-0.0205	0.0547	0.0572	FALSE	FALSE	FALSE	finn-b-K11_ABSCANAL	15	68705697	0.087	NA	0.8139	perianal abscess	Abscess of anal and rectal regions	Abscess of anal and rectal regions || ||	TRUE	igd	15	68705697	0.0286671	7.46313e-06	9991	RuminococcaceaeUCG005	TRUE	reported	QTCElz	textfile	2	1	TRUE
rs10263369	T	C	T	C	-0.135137	0.0254	0.0616	0.04993	FALSE	FALSE	FALSE	finn-b-K11_ABSCANAL	10	115332413	0.0922	NA	0.783	perianal abscess	Abscess of anal and rectal regions	Abscess of anal and rectal regions || ||	TRUE	igd	10	115332413	0.0301894	8.59833e-06	8690	Holdemania	TRUE	reported	sI2Ss5	textfile	2	1	TRUE
rs10263370	G	A	G	A	-0.0665238	-0.0685	0.4662	0.4046	FALSE	FALSE	FALSE	finn-b-K11_ABSCANAL	17	26789271	0.0408	NA	0.0932502	perianal abscess	Abscess of anal and rectal regions	Abscess of anal and rectal regions || ||	TRUE	igd	17	26789271	0.0149837	6.66887e-06	9103	Holdemania	TRUE	reported	sI2Ss5	textfile	2	1	TRUE
rs10263371	A	G	A	G	0.120677	-0.0284	0.0795	0.1365	FALSE	FALSE	FALSE	finn-b-K11_ABSCANAL	15	93110222	0.0589	NA	0.629901	perianal abscess	Abscess of anal and rectal regions	Abscess of anal and rectal regions || ||	TRUE	igd	15	93110222	0.0265781	3.70776e-06	8233	Holdemania	TRUE	reported	sI2Ss5	textfile	2	1	TRUE
rs10263372	A	G	A	G	-0.128935	-0.0017	0.1024	0.09581	FALSE	FALSE	FALSE	finn-b-K11_ABSCANAL	8	123973840	0.0684	NA	0.98	perianal abscess	Abscess of anal and rectal regions	Abscess of anal and rectal regions || ||	TRUE	igd	8	123973840	0.0282526	9.35728e-06	8296	Holdemania	TRUE	reported	sI2Ss5	textfile	2	1	TRUE
rs10263373	G	T	G	T	-0.13755	-0.0217	0.0517	0.04744	FALSE	FALSE	FALSE	finn-b-K11_ABSCANAL	13	81685543	0.0944	NA	0.818	perianal abscess	Abscess of anal and rectal regions	Abscess of anal and rectal regions || ||	TRUE	igd	13	81685543	0.0293386	2.34479e-06	8432	Holdemania	TRUE	reported	sI2Ss5	textfile	2	1	TRUE
rs10263374	A	G	A	G	-0.0660617	0.0041	0.4583	0.4641	FALSE	FALSE	FALSE	finn-b-K11_ABSCANAL	7	38292857	0.04	NA	0.919	perianal abscess	Abscess of anal and rectal regions	Abscess of anal and rectal regions || ||	TRUE	igd	7	38292857	0.0149427	9.51844e-06	9106	Holdemania	TRUE	reported	sI2Ss5	textfile	2	1	TRUE
rs10263375	T	A	T	A	0.162139	-0.0312	0.0626	0.1001	FALSE	TRUE	FALSE	finn-b-K11_ABSCANAL	12	39589195	0.0669	NA	0.640801	perianal abscess	Abscess of anal and rectal regions	Abscess of anal and rectal regions || ||	TRUE	igd	12	39589195	0.0332089	2.37767e-06	6906	Holdemania	TRUE	reported	sI2Ss5	textfile	2	1	TRUE
rs10263376	T	C	T	C	0.0842919	-0.0283	0.2942	0.2982	FALSE	FALSE	FALSE	finn-b-K11_ABSCANAL	11	18768068	0.0438	NA	0.5185	perianal abscess	Abscess of anal and rectal regions	Abscess of anal and rectal regions || ||	TRUE	igd	11	18768068	0.0162192	2.7388e-07	9109	Holdemania	TRUE	reported	sI2Ss5	textfile	2	1	TRUE
rs10263377	C	G	C	G	-0.12487	-0.0186	0.0726	0.08196	FALSE	TRUE	FALSE	finn-b-K11_ABSCANAL	14	102553414	0.0741	NA	0.802	perianal abscess	Abscess of anal and rectal regions	Abscess of anal and rectal regions || ||	TRUE	igd	14	102553414	0.0270129	2.44434e-06	8839	Holdemania	TRUE	reported	sI2Ss5	textfile	2	1	TRUE
rs10263378	C	T	C	T	0.079488	0.0451	0.2217	0.2447	FALSE	FALSE	FALSE	finn-b-K11_ABSCANAL	5	106209093	0.0468	NA	0.3349	perianal abscess	Abscess of anal and rectal regions	Abscess of anal and rectal regions || ||	TRUE	igd	5	106209093	0.0177002	7.22973e-06	9108	Holdemania	TRUE	reported	sI2Ss5	textfile	2	1	TRUE
rs10263379	C	G	C	G	0.128671	0.0118	0.0875	0.05406	FALSE	TRUE	FALSE	finn-b-K11_ABSCANAL	17	76443497	0.0892	NA	0.8949	perianal abscess	Abscess of anal and rectal regions	Abscess of anal and rectal regions || ||	TRUE	igd	17	76443497	0.0282795	5.89194e-06	8464	Holdemania	TRUE	reported	sI2Ss5	textfile	2	1	TRUE
rs10263380	G	A	G	A	-0.148594	0.1334	0.0527	0.02991	FALSE	FALSE	FALSE	finn-b-K11_ABSCANAL	7	63323145	0.1179	NA	0.2578	perianal abscess	Abscess of anal and rectal regions	Abscess of anal and rectal regions || ||	TRUE	igd	7	63323145	0.0327469	7.77178e-06	8095	Holdemania	TRUE	reported	sI2Ss5	textfile	2	1	TRUE
rs10263381	A	G	A	G	0.164556	0.0472	0.0457	0.0353	FALSE	FALSE	FALSE	finn-b-K11_ABSCANAL	5	77388406	0.1078	NA	0.6614	perianal abscess	Abscess of anal and rectal regions	Abscess of anal and rectal regions || ||	TRUE	igd	5	77388406	0.0341775	1.77466e-06	7585	Holdemania	TRUE	reported	sI2Ss5	textfile	2	1	TRUE
rs10263382	C	T	C	T	-0.232987	-0.1032	0.0586	0.04394	FALSE	FALSE	FALSE	finn-b-K11_ABSCANAL	10	129908282	0.0976	NA	0.2901	perianal abscess	Abscess of anal and rectal regions	Abscess of anal and rectal regions || ||	TRUE	igd	10	129908282	0.0519183	6.04217e-06	3283	Holdemania	TRUE	reported	sI2Ss5	textfile	2	1	TRUE
rs10263383	C	T	C	T	0.0926764	-0.1286	0.2346	0.1709	FALSE	FALSE	FALSE	finn-b-K11_ABSCANAL	6	105737322	0.0534	NA	0.01601	perianal abscess	Abscess of anal and rectal regions	Abscess of anal and rectal regions || ||	TRUE	igd	6	105737322	0.0178886	4.08515e-07	9106	Holdemania	TRUE	reported	sI2Ss5	textfile	2	1	TRUE
rs10263384	T	C	T	C	0.074038	0.0079	0.325	0.3239	FALSE	FALSE	FALSE	finn-b-K11_ABSCANAL	13	70856516	0.0429	NA	0.8534	perianal abscess	Abscess of anal and rectal regions	Abscess of anal and rectal regions || ||	TRUE	igd	13	70856516	0.0160494	5.96669e-06	9107	Holdemania	TRUE	reported	sI2Ss5	textfile	2	1	TRUE
rs10263385	T	C	T	C	0.0788638	-0.0571	0.2465	0.2401	FALSE	FALSE	FALSE	finn-b-K11_ABSCANAL	3	60615680	0.0469	NA	0.2236	perianal abscess	Abscess of anal and rectal regions	Abscess of anal and rectal regions || ||	TRUE	igd	3	60615680	0.0176744	8.38155e-06	9108	Holdemania	TRUE	reported	sI2Ss5	textfile	2	1	TRUE
rs10263386	T	C	T	C	-0.0537401	-0.0146	0.5268	0.5635	FALSE	FALSE	FALSE	finn-b-K11_ABSCANAL	11	107123199	0.0404	NA	0.718199	perianal abscess	Abscess of anal and rectal regions	Abscess of anal and rectal regions || ||	TRUE	igd	11	107123199	0.0118848	6.52136e-06	14334	Collinsella	TRUE	reported	ploIKh	textfile	2	1	TRUE
rs10263387	G	T	G	T	-0.0537947	-0.0483	0.4245	0.3991	FALSE	FALSE	FALSE	finn-b-K11_ABSCANAL	10	8589813	0.041	NA	0.2383	perianal abscess	Abscess of anal and rectal regions	Abscess of anal and rectal regions || ||	TRUE	igd	10	8589813	0.0120548	9.37615e-06	14334	Collinsella	TRUE	reported	ploIKh	textfile	2	1	TRUE
rs10263388	A	T	A	T	0.0563759	0.0654	0.3171	0.2706	FALSE	TRUE	FALSE	finn-b-K11_ABSCANAL	16	77283458	0.0452	NA	0.148	perianal abscess	Abscess of anal and rectal regions	Abscess of anal and rectal regions || ||	TRUE	igd	16	77283458	0.0127019	8.2257e-06	14334	Collinsella	TRUE	reported	ploIKh	textfile	2	1	TRUE
rs10263389	T	C	T	C	-0.0722307	0.0307	0.1541	0.1341	FALSE	FALSE	FALSE	finn-b-K11_ABSCANAL	19	31760841	0.0587	NA	0.600999	perianal abscess	Abscess of anal and rectal regions	Abscess of anal and rectal regions || ||	TRUE	igd	19	31760841	0.01616	6.78175e-06	14334	Collinsella	TRUE	reported	ploIKh	textfile	2	1	TRUE
rs10263390	C	A	C	A	-0.104264	0.0198	0.0895	0.06933	FALSE	FALSE	FALSE	finn-b-K11_ABSCANAL	19	56526640	0.0791	NA	0.8029	perianal abscess	Abscess of anal and rectal regions	Abscess of anal and rectal regions || ||	TRUE	igd	19	56526640	0.0235841	7.0987e-06	13473	Collinsella	TRUE	reported	ploIKh	textfile	2	1	TRUE
rs10263391	G	A	G	A	0.0786551	0.0401	0.1312	0.1164	FALSE	FALSE	FALSE	finn-b-K11_ABSCANAL	21	29355467	0.0628	NA	0.5231	perianal abscess	Abscess of anal and rectal regions	Abscess of anal and rectal regions || ||	TRUE	igd	21	29355467	0.0168217	2.42474e-06	14334	Collinsella	TRUE	reported	ploIKh	textfile	2	1	TRUE
rs10263392	C	G	C	G	0.0668866	0.0856	0.1799	0.1338	FALSE	TRUE	FALSE	finn-b-K11_ABSCANAL	15	50026113	0.0587	NA	0.1451	perianal abscess	Abscess of anal and rectal regions	Abscess of anal and rectal regions || ||	TRUE	igd	15	50026113	0.0149773	9.14723e-06	14334	Collinsella	TRUE	reported	ploIKh	textfile	2	1	TRUE
rs10263393	C	A	C	A	-0.0540309	0.0134	0.4612	0.5367	FALSE	FALSE	FALSE	finn-b-K11_ABSCANAL	7	24465024	0.0405	NA	0.741899	perianal abscess	Abscess of anal and rectal regions	Abscess of anal and rectal regions || ||	TRUE	igd	7	24465024	0.0120324	6.78253e-06	14334	Collinsella	TRUE	reported	ploIKh	textfile	2	1	TRUE
rs10263394	G	A	G	A	0.0930178	-0.0584	0.0964	0.07685	FALSE	FALSE	FALSE	finn-b-K11_ABSCANAL	2	195739311	0.0756	NA	0.4399	perianal abscess	Abscess of anal and rectal regions	Abscess of anal and rectal regions || ||	TRUE	igd	2	195739311	0.0202658	1.7158e-06	14334	Collinsella	TRUE	reported	ploIKh	textfile	2	1	TRUE
rs10263395	A	G	A	G	-0.108908	0.0192	0.0706	0.04585	FALSE	FALSE	FALSE	finn-b-K11_ABSCANAL	4	149818294	0.0959	NA	0.8415	perianal abscess	Abscess of anal and rectal regions	Abscess of anal and rectal regions || ||	TRUE	igd	4	149818294	0.0240522	6.13549e-06	12601	Collinsella	TRUE	reported	ploIKh	textfile	2	1	TRUE
rs10263396	C	A	C	A	0.09597	-0.0128	0.0964	0.09034	FALSE	FALSE	FALSE	finn-b-K11_ABSCANAL	13	68610061	0.0699	NA	0.8548	perianal abscess	Abscess of anal and rectal regions	Abscess of anal and rectal regions || ||	TRUE	igd	13	68610061	0.0197312	8.79419e-07	12914	Collinsella	TRUE	reported	ploIKh	textfile	2	1	TRUE
rs10263397	C	T	C	T	0.12238	0.0592	0.1571	0.1087	FALSE	FALSE	FALSE	finn-b-K11_ABSCANAL	11	87588698	0.0642	NA	0.3565	perianal abscess	Abscess of anal and rectal regions	Abscess of anal and rectal regions || ||	TRUE	igd	11	87588698	0.0274683	8.85446e-06	5387	Tyzzerella3	TRUE	reported	bBT6Rz	textfile	2	1	TRUE
rs10263398	A	G	A	G	-0.216348	-0.0742	0.0666	0.04666	FALSE	FALSE	FALSE	finn-b-K11_ABSCANAL	10	46098286	0.0959	NA	0.4393	perianal abscess	Abscess of anal and rectal regions	Abscess of anal and rectal regions || ||	TRUE	igd	10	46098286	0.0477575	6.17669e-06	3857	Tyzzerella3	TRUE	reported	bBT6Rz	textfile	2	1	TRUE
rs10263399	G	T	G	T	-0.143869	0.0132	0.1262	0.1008	FALSE	FALSE	FALSE	finn-b-K11_ABSCANAL	6	102680257	0.068	NA	0.8463	perianal abscess	Abscess of anal and rectal regions	Abscess of anal and rectal regions || ||	TRUE	igd	6	102680257	0.031828	7.90792e-06	5000	Tyzzerella3	TRUE	reported	bBT6Rz	textfile	2	1	TRUE
rs10263400	T	C	T	C	-0.140368	0.0609	0.1521	0.07836	FALSE	FALSE	FALSE	finn-b-K11_ABSCANAL	5	16388259	0.0745	NA	0.4142	perianal abscess	Abscess of anal and rectal regions	Abscess of anal and rectal regions || ||	TRUE	igd	5	16388259	0.0274708	5.87816e-07	5395	Tyzzerella3	TRUE	reported	bBT6Rz	textfile	2	1	TRUE
rs10263401	A	T	A	T	-0.163819	-0.0261	0.0994	0.1145	FALSE	TRUE	FALSE	finn-b-K11_ABSCANAL	7	82547827	0.0639	NA	0.682299	perianal abscess	Abscess of anal and rectal regions	Abscess of anal and rectal regions || ||	TRUE	igd	7	82547827	0.0336386	1.54133e-06	4621	Tyzzerella3	TRUE	reported	bBT6Rz	textfile	2	1	TRUE
rs10263402	G	A	G	A	0.159008	-0.1613	0.0795	0.1082	FALSE	FALSE	FALSE	finn-b-K11_ABSCANAL	12	77390329	0.0653	NA	0.01348	perianal abscess	Abscess of anal and rectal regions	Abscess of anal and rectal regions || ||	TRUE	igd	12	77390329	0.0353306	6.76393e-06	4621	Tyzzerella3	TRUE	reported	bBT6Rz	textfile	2	1	TRUE
rs10263403	T	C	T	C	-0.117151	0.0356	0.1988	0.1289	FALSE	FALSE	FALSE	finn-b-K11_ABSCANAL	14	89595945	0.0599	NA	0.5525	perianal abscess	Abscess of anal and rectal regions	Abscess of anal and rectal regions || ||	TRUE	igd	14	89595945	0.0250306	3.09269e-06	5396	Tyzzerella3	TRUE	reported	bBT6Rz	textfile	2	1	TRUE
rs10263404	A	G	A	G	-0.11435	-0.0681	0.2068	0.2768	FALSE	FALSE	FALSE	finn-b-K11_ABSCANAL	17	3738781	0.0455	NA	0.1348	perianal abscess	Abscess of anal and rectal regions	Abscess of anal and rectal regions || ||	TRUE	igd	17	3738781	0.0238604	1.3355e-06	5362	Tyzzerella3	TRUE	reported	bBT6Rz	textfile	2	1	TRUE
rs10263405	T	G	T	G	0.132164	-0.0291	0.2853	0.2732	FALSE	FALSE	FALSE	finn-b-K11_ABSCANAL	19	1030320	0.0454	NA	0.5212	perianal abscess	Abscess of anal and rectal regions	Abscess of anal and rectal regions || ||	TRUE	igd	19	1030320	0.022208	3.74049e-09	4948	Tyzzerella3	TRUE	reported	bBT6Rz	textfile	2	1	TRUE
rs10263406	C	T	C	T	-0.141081	-0.0759	0.1153	0.09382	FALSE	FALSE	FALSE	finn-b-K11_ABSCANAL	6	5755626	0.0693	NA	0.2738	perianal abscess	Abscess of anal and rectal regions	Abscess of anal and rectal regions || ||	TRUE	igd	6	5755626	0.0305446	4.15376e-06	5010	Tyzzerella3	TRUE	reported	bBT6Rz	textfile	2	1	TRUE
rs10263407	T	C	T	C	0.144156	-0.1039	0.1014	0.1206	FALSE	FALSE	FALSE	finn-b-K11_ABSCANAL	9	33113322	0.0617	NA	0.0919899	perianal abscess	Abscess of anal and rectal regions	Abscess of anal and rectal regions || ||	TRUE	igd	9	33113322	0.0301626	1.7612e-06	5396	Tyzzerella3	TRUE	reported	bBT6Rz	textfile	2	1	TRUE
rs10263408	T	C	T	C	-0.207191	-0.1524	0.0427	0.03188	FALSE	FALSE	FALSE	finn-b-K11_ABSCANAL	13	81593016	0.1134	NA	0.179	perianal abscess	Abscess of anal and rectal regions	Abscess of anal and rectal regions || ||	TRUE	igd	13	81593016	0.0453121	4.87602e-06	4335	Tyzzerella3	TRUE	reported	bBT6Rz	textfile	2	1	TRUE
rs10263409	G	T	G	T	-0.184966	0.0179	0.0905	0.0627	FALSE	FALSE	FALSE	finn-b-K11_ABSCANAL	13	35023691	0.0837	NA	0.8311	perianal abscess	Abscess of anal and rectal regions	Abscess of anal and rectal regions || ||	TRUE	igd	13	35023691	0.0383029	1.70674e-06	4621	Tyzzerella3	TRUE	reported	bBT6Rz	textfile	2	1	TRUE
rs10263410	T	C	T	C	0.131341	-0.0456	0.1223	0.1501	FALSE	FALSE	FALSE	finn-b-K11_ABSCANAL	2	57810406	0.0561	NA	0.4167	perianal abscess	Abscess of anal and rectal regions	Abscess of anal and rectal regions || ||	TRUE	igd	2	57810406	0.0286292	1.51605e-06	5396	Tyzzerella3	TRUE	reported	bBT6Rz	textfile	2	1	TRUE
rs10263411	A	G	A	G	-0.0717102	-0.0241	0.2724	0.2347	FALSE	FALSE	FALSE	finn-b-K11_ABSCANAL	10	44293839	0.0476	NA	0.612999	perianal abscess	Abscess of anal and rectal regions	Abscess of anal and rectal regions || ||	TRUE	igd	10	44293839	0.0148151	1.15272e-06	11386	Parasutterella	TRUE	reported	6IIMzK	textfile	2	1	TRUE
rs10263412	G	A	G	A	-0.0662952	-0.0249	0.3141	0.2953	FALSE	FALSE	FALSE	finn-b-K11_ABSCANAL	3	30163689	0.044	NA	0.5719	perianal abscess	Abscess of anal and rectal regions	Abscess of anal and rectal regions || ||	TRUE	igd	3	30163689	0.0146114	6.22913e-06	11386	Parasutterella	TRUE	reported	6IIMzK	textfile	2	1	TRUE
rs10263413	A	T	A	T	-0.0756729	0.0335	0.2147	0.2178	FALSE	TRUE	FALSE	finn-b-K11_ABSCANAL	12	126498824	0.0489	NA	0.4932	perianal abscess	Abscess of anal and rectal regions	Abscess of anal and rectal regions || ||	TRUE	igd	12	126498824	0.0159035	2.75519e-06	11378	Parasutterella	TRUE	reported	6IIMzK	textfile	2	1	TRUE
rs10263414	A	C	A	C	0.0840967	-0.064	0.1571	0.1836	FALSE	FALSE	FALSE	finn-b-K11_ABSCANAL	6	137615592	0.0525	NA	0.2223	perianal abscess	Abscess of anal and rectal regions	Abscess of anal and rectal regions || ||	TRUE	igd	6	137615592	0.0177315	2.89715e-06	11385	Parasutterella	TRUE	reported	6IIMzK	textfile	2	1	TRUE
rs10263415	T	C	T	C	0.109554	-0.0129	0.0775	0.1406	FALSE	FALSE	FALSE	finn-b-K11_ABSCANAL	8	114804024	0.0584	NA	0.8256	perianal abscess	Abscess of anal and rectal regions	Abscess of anal and rectal regions || ||	TRUE	igd	8	114804024	0.0235433	3.34853e-06	9970	Parasutterella	TRUE	reported	6IIMzK	textfile	2	1	TRUE
rs10263416	T	A	T	A	-0.0684946	0.0916	0.339	0.2968	FALSE	TRUE	FALSE	finn-b-K11_ABSCANAL	4	15565736	0.0438	NA	0.0366201	perianal abscess	Abscess of anal and rectal regions	Abscess of anal and rectal regions || ||	TRUE	igd	4	15565736	0.0142143	1.51206e-06	11386	Parasutterella	TRUE	reported	6IIMzK	textfile	2	1	TRUE
rs10263417	A	C	A	C	-0.104458	0.0584	0.0964	0.101	FALSE	FALSE	FALSE	finn-b-K11_ABSCANAL	17	14692867	0.0665	NA	0.3802	perianal abscess	Abscess of anal and rectal regions	Abscess of anal and rectal regions || ||	TRUE	igd	17	14692867	0.0228089	2.87068e-06	10588	Parasutterella	TRUE	reported	6IIMzK	textfile	2	1	TRUE
rs10263418	A	G	A	G	0.229468	0.0755	0.0497	0.06766	FALSE	FALSE	FALSE	finn-b-K11_ABSCANAL	3	156550415	0.0798	NA	0.3441	perianal abscess	Abscess of anal and rectal regions	Abscess of anal and rectal regions || ||	TRUE	igd	3	156550415	0.0502262	5.88384e-06	3691	Parasutterella	TRUE	reported	6IIMzK	textfile	2	1	TRUE
rs10263419	G	A	G	A	-0.0684957	0.0031	0.2734	0.2782	FALSE	FALSE	FALSE	finn-b-K11_ABSCANAL	3	193896709	0.0458	NA	0.9458	perianal abscess	Abscess of anal and rectal regions	Abscess of anal and rectal regions || ||	TRUE	igd	3	193896709	0.0150892	8.13349e-06	11077	Parasutterella	TRUE	reported	6IIMzK	textfile	2	1	TRUE
rs10263420	C	T	C	T	0.0636852	-0.0554	0.5	0.468	FALSE	FALSE	FALSE	finn-b-K11_ABSCANAL	4	65556925	0.0401	NA	0.1672	perianal abscess	Abscess of anal and rectal regions	Abscess of anal and rectal regions || ||	TRUE	igd	4	65556925	0.0132645	1.78328e-06	11386	Parasutterella	TRUE	reported	6IIMzK	textfile	2	1	TRUE
rs10263421	C	T	C	T	0.0646859	0.0289	0.4423	0.4495	FALSE	FALSE	FALSE	finn-b-K11_ABSCANAL	12	5275540	0.0402	NA	0.4722	perianal abscess	Abscess of anal and rectal regions	Abscess of anal and rectal regions || ||	TRUE	igd	12	5275540	0.0134256	1.32776e-06	11386	Parasutterella	TRUE	reported	6IIMzK	textfile	2	1	TRUE
rs10263422	T	C	T	C	-0.0617522	-0.0047	0.3757	0.4435	FALSE	FALSE	FALSE	finn-b-K11_ABSCANAL	12	53260710	0.0405	NA	0.9082	perianal abscess	Abscess of anal and rectal regions	Abscess of anal and rectal regions || ||	TRUE	igd	12	53260710	0.0136438	5.92054e-06	11384	Parasutterella	TRUE	reported	6IIMzK	textfile	2	1	TRUE
rs10263423	G	A	G	A	0.066273	-0.0291	0.4901	0.5217	FALSE	FALSE	FALSE	finn-b-K11_ABSCANAL	2	72235444	0.0402	NA	0.469	perianal abscess	Abscess of anal and rectal regions	Abscess of anal and rectal regions || ||	TRUE	igd	2	72235444	0.0132736	6.31698e-07	11383	Parasutterella	TRUE	reported	6IIMzK	textfile	2	1	TRUE
rs10263424	T	C	T	C	-0.146315	0.0044	0.0666	0.04082	FALSE	FALSE	FALSE	finn-b-K11_ABSCANAL	2	178954708	0.1014	NA	0.9658	perianal abscess	Abscess of anal and rectal regions	Abscess of anal and rectal regions || ||	TRUE	igd	2	178954708	0.0297119	1.57438e-06	9174	Parasutterella	TRUE	reported	6IIMzK	textfile	2	1	TRUE
rs10263425	T	G	T	G	0.0618345	-0.0027	0.4523	0.5102	FALSE	FALSE	FALSE	finn-b-K11_ABSCANAL	15	67316307	0.0401	NA	0.9471	perianal abscess	Abscess of anal and rectal regions	Abscess of anal and rectal regions || ||	TRUE	igd	15	67316307	0.0133	3.62095e-06	11383	Parasutterella	TRUE	reported	6IIMzK	textfile	2	1	TRUE
rs10263426	G	A	G	A	-0.0713448	0.0066	0.2097	0.2537	FALSE	FALSE	FALSE	finn-b-K11_ABSCANAL	8	16674526	0.0462	NA	0.8868	perianal abscess	Abscess of anal and rectal regions	Abscess of anal and rectal regions || ||	TRUE	igd	8	16674526	0.0156958	4.95295e-06	11386	Parasutterella	TRUE	reported	6IIMzK	textfile	2	1	TRUE
rs10263427	A	G	A	G	-0.167804	0.0476	0.0298	0.02135	FALSE	FALSE	FALSE	finn-b-K11_ABSCANAL	10	4639762	0.1397	NA	0.7331	perianal abscess	Abscess of anal and rectal regions	Abscess of anal and rectal regions || ||	TRUE	igd	10	4639762	0.0389812	2.68713e-06	3143	Ruminococcustorquesgroup	TRUE	reported	qDt5uX	textfile	2	1	TRUE
rs10263428	C	A	C	A	0.0507994	0.0212	0.3181	0.2883	FALSE	FALSE	FALSE	finn-b-K11_ABSCANAL	9	27225258	0.0443	NA	0.631801	perianal abscess	Abscess of anal and rectal regions	Abscess of anal and rectal regions || ||	TRUE	igd	9	27225258	0.0113322	8.36865e-06	17791	Ruminococcustorquesgroup	TRUE	reported	qDt5uX	textfile	2	1	TRUE
rs10263429	A	G	A	G	0.074697	-0.0823	0.1402	0.1058	FALSE	FALSE	FALSE	finn-b-K11_ABSCANAL	14	26130404	0.0653	NA	0.2077	perianal abscess	Abscess of anal and rectal regions	Abscess of anal and rectal regions || ||	TRUE	igd	14	26130404	0.0153401	2.77247e-06	17353	Ruminococcustorquesgroup	TRUE	reported	qDt5uX	textfile	2	1	TRUE
rs10263430	T	A	T	A	0.0563358	-0.0298	0.1859	0.2507	FALSE	TRUE	FALSE	finn-b-K11_ABSCANAL	5	56952803	0.0463	NA	0.52	perianal abscess	Abscess of anal and rectal regions	Abscess of anal and rectal regions || ||	TRUE	igd	5	56952803	0.0129526	7.15746e-06	17795	Ruminococcustorquesgroup	TRUE	reported	qDt5uX	textfile	2	1	TRUE
rs10263431	T	C	T	C	0.0523492	0.0695	0.3012	0.2394	FALSE	FALSE	FALSE	finn-b-K11_ABSCANAL	6	67262102	0.0471	NA	0.1404	perianal abscess	Abscess of anal and rectal regions	Abscess of anal and rectal regions || ||	TRUE	igd	6	67262102	0.01182	8.13435e-06	17353	Ruminococcustorquesgroup	TRUE	reported	qDt5uX	textfile	2	1	TRUE
rs10263432	T	A	T	A	-0.0614094	-0.0569	0.1839	0.1794	FALSE	TRUE	FALSE	finn-b-K11_ABSCANAL	15	25326425	0.0525	NA	0.2782	perianal abscess	Abscess of anal and rectal regions	Abscess of anal and rectal regions || ||	TRUE	igd	15	25326425	0.0137321	8.92829e-06	17353	Ruminococcustorquesgroup	TRUE	reported	qDt5uX	textfile	2	1	TRUE
rs10263433	T	C	T	C	-0.0612024	-0.1044	0.4404	0.3379	FALSE	FALSE	FALSE	finn-b-K11_ABSCANAL	19	49218060	0.0424	NA	0.0138701	perianal abscess	Abscess of anal and rectal regions	Abscess of anal and rectal regions || ||	TRUE	igd	19	49218060	0.0109421	2.21337e-08	17240	Ruminococcustorquesgroup	TRUE	reported	qDt5uX	textfile	2	1	TRUE
rs10263434	T	C	T	C	0.0651948	-0.0807	0.1759	0.1626	FALSE	FALSE	FALSE	finn-b-K11_ABSCANAL	11	132663147	0.0545	NA	0.1385	perianal abscess	Abscess of anal and rectal regions	Abscess of anal and rectal regions || ||	TRUE	igd	11	132663147	0.0142221	4.0525e-06	17793	Ruminococcustorquesgroup	TRUE	reported	qDt5uX	textfile	2	1	TRUE
rs10263435	A	T	A	T	0.0770375	0.0836	0.1123	0.08399	FALSE	TRUE	FALSE	finn-b-K11_ABSCANAL	7	54781314	0.0724	NA	0.2483	perianal abscess	Abscess of anal and rectal regions	Abscess of anal and rectal regions || ||	TRUE	igd	7	54781314	0.0168264	3.70741e-06	17011	Ruminococcustorquesgroup	TRUE	reported	qDt5uX	textfile	2	1	TRUE
rs10263436	T	G	T	G	-0.151553	-0.2011	0.0527	0.01686	FALSE	FALSE	FALSE	finn-b-K11_ABSCANAL	8	76769843	0.158	NA	0.203	perianal abscess	Abscess of anal and rectal regions	Abscess of anal and rectal regions || ||	TRUE	igd	8	76769843	0.0335878	6.06872e-06	8567	Ruminococcustorquesgroup	TRUE	reported	qDt5uX	textfile	2	1	TRUE
rs10263437	T	A	T	A	0.0824005	-0.0066	0.1123	0.1215	FALSE	TRUE	FALSE	finn-b-K11_ABSCANAL	12	56494998	0.0614	NA	0.9141	perianal abscess	Abscess of anal and rectal regions	Abscess of anal and rectal regions || ||	TRUE	igd	12	56494998	0.0173862	1.58956e-06	17011	Ruminococcustorquesgroup	TRUE	reported	qDt5uX	textfile	2	1	TRUE
rs10263438	C	T	C	T	-0.069333	-0.0194	0.1382	0.1616	FALSE	FALSE	FALSE	finn-b-K11_ABSCANAL	1	227563126	0.0544	NA	0.7209	perianal abscess	Abscess of anal and rectal regions	Abscess of anal and rectal regions || ||	TRUE	igd	1	227563126	0.0146753	2.87497e-06	17097	RuminococcaceaeUCG002	TRUE	reported	0ubnkG	textfile	2	1	TRUE
rs10263439	C	A	C	A	-0.0713617	-0.0326	0.1829	0.1779	FALSE	FALSE	FALSE	finn-b-K11_ABSCANAL	1	14732458	0.0523	NA	0.5331	perianal abscess	Abscess of anal and rectal regions	Abscess of anal and rectal regions || ||	TRUE	igd	1	14732458	0.0147712	8.49518e-07	17096	RuminococcaceaeUCG002	TRUE	reported	0ubnkG	textfile	2	1	TRUE
rs10263440	G	A	G	A	-0.14906	0.0848	0.0527	0.1044	FALSE	FALSE	FALSE	finn-b-K11_ABSCANAL	9	20131746	0.0658	NA	0.1976	perianal abscess	Abscess of anal and rectal regions	Abscess of anal and rectal regions || ||	TRUE	igd	9	20131746	0.034486	7.45116e-06	5346	RuminococcaceaeUCG002	TRUE	reported	0ubnkG	textfile	2	1	TRUE
rs10263441	A	G	A	G	-0.075842	0.0573	0.1322	0.1372	FALSE	FALSE	FALSE	finn-b-K11_ABSCANAL	9	114066670	0.0584	NA	0.327	perianal abscess	Abscess of anal and rectal regions	Abscess of anal and rectal regions || ||	TRUE	igd	9	114066670	0.0164562	7.6914e-06	16370	RuminococcaceaeUCG002	TRUE	reported	0ubnkG	textfile	2	1	TRUE
rs10263442	A	G	A	G	-0.0780229	-0.0547	0.1074	0.06774	FALSE	FALSE	FALSE	finn-b-K11_ABSCANAL	11	43344751	0.0801	NA	0.4947	perianal abscess	Abscess of anal and rectal regions	Abscess of anal and rectal regions || ||	TRUE	igd	11	43344751	0.0176325	7.18671e-06	16282	RuminococcaceaeUCG002	TRUE	reported	0ubnkG	textfile	2	1	TRUE
rs10263443	C	A	C	A	-0.189731	0.1245	0.0577	0.06885	FALSE	FALSE	FALSE	finn-b-K11_ABSCANAL	11	111712942	0.0801	NA	0.1199	perianal abscess	Abscess of anal and rectal regions	Abscess of anal and rectal regions || ||	TRUE	igd	11	111712942	0.0396566	2.02518e-06	5819	RuminococcaceaeUCG002	TRUE	reported	0ubnkG	textfile	2	1	TRUE
rs10263444	G	T	G	T	-0.0578304	0.0581	0.2813	0.3706	FALSE	FALSE	FALSE	finn-b-K11_ABSCANAL	5	123822114	0.0417	NA	0.1635	perianal abscess	Abscess of anal and rectal regions	Abscess of anal and rectal regions || ||	TRUE	igd	5	123822114	0.0120512	1.76136e-06	17094	RuminococcaceaeUCG002	TRUE	reported	0ubnkG	textfile	2	1	TRUE
rs10263445	A	G	A	G	-0.0522061	-0.0562	0.4175	0.3025	FALSE	FALSE	FALSE	finn-b-K11_ABSCANAL	19	54475808	0.0437	NA	0.1984	perianal abscess	Abscess of anal and rectal regions	Abscess of anal and rectal regions || ||	TRUE	igd	19	54475808	0.0112086	2.95523e-06	16994	RuminococcaceaeUCG002	TRUE	reported	0ubnkG	textfile	2	1	TRUE
rs10263446	C	T	C	T	0.0732376	-0.1208	0.0865	0.1176	FALSE	FALSE	FALSE	finn-b-K11_ABSCANAL	10	73820548	0.062	NA	0.0512	perianal abscess	Abscess of anal and rectal regions	Abscess of anal and rectal regions || ||	TRUE	igd	10	73820548	0.016834	9.45659e-06	17095	RuminococcaceaeUCG002	TRUE	reported	0ubnkG	textfile	2	1	TRUE
rs10263447	G	C	G	C	-0.054863	-0.0654	0.2664	0.211	FALSE	TRUE	FALSE	finn-b-K11_ABSCANAL	14	73589896	0.0492	NA	0.1834	perianal abscess	Abscess of anal and rectal regions	Abscess of anal and rectal regions || ||	TRUE	igd	14	73589896	0.0120984	7.80005e-06	17097	RuminococcaceaeUCG002	TRUE	reported	0ubnkG	textfile	2	1	TRUE
rs10263448	T	C	T	C	0.137396	0.0687	0.0507	0.06152	FALSE	FALSE	FALSE	finn-b-K11_ABSCANAL	12	47384118	0.0851	NA	0.4197	perianal abscess	Abscess of anal and rectal regions	Abscess of anal and rectal regions || ||	TRUE	igd	12	47384118	0.027414	4.80674e-07	11669	RuminococcaceaeUCG002	TRUE	reported	0ubnkG	textfile	2	1	TRUE
rs10263449	T	G	T	G	-0.076573	-0.0426	0.1213	0.05704	FALSE	FALSE	FALSE	finn-b-K11_ABSCANAL	13	87920450	0.0865	NA	0.6222	perianal abscess	Abscess of anal and rectal regions	Abscess of anal and rectal regions || ||	TRUE	igd	13	87920450	0.0172819	7.21822e-06	16372	RuminococcaceaeUCG002	TRUE	reported	0ubnkG	textfile	2	1	TRUE
rs10263450	A	G	A	G	0.050974	-0.0023	0.3449	0.3806	FALSE	FALSE	FALSE	finn-b-K11_ABSCANAL	2	120757853	0.0414	NA	0.9558	perianal abscess	Abscess of anal and rectal regions	Abscess of anal and rectal regions || ||	TRUE	igd	2	120757853	0.011406	7.86123e-06	17094	RuminococcaceaeUCG002	TRUE	reported	0ubnkG	textfile	2	1	TRUE
rs10263451	C	T	C	T	-0.0558706	-0.0643	0.2624	0.2599	FALSE	FALSE	FALSE	finn-b-K11_ABSCANAL	3	24045453	0.0457	NA	0.1599	perianal abscess	Abscess of anal and rectal regions	Abscess of anal and rectal regions || ||	TRUE	igd	3	24045453	0.0125258	9.81289e-06	17094	RuminococcaceaeUCG002	TRUE	reported	0ubnkG	textfile	2	1	TRUE
rs10263452	A	C	A	C	0.0624796	0.0378	0.1759	0.1887	FALSE	FALSE	FALSE	finn-b-K11_ABSCANAL	11	86335459	0.0511	NA	0.4598	perianal abscess	Abscess of anal and rectal regions	Abscess of anal and rectal regions || ||	TRUE	igd	11	86335459	0.0135523	1.96895e-06	17097	RuminococcaceaeUCG002	TRUE	reported	0ubnkG	textfile	2	1	TRUE
rs10263453	C	A	C	A	0.0569929	-0.0048	0.3091	0.3015	FALSE	FALSE	FALSE	finn-b-K11_ABSCANAL	14	77502546	0.0437	NA	0.9118	perianal abscess	Abscess of anal and rectal regions	Abscess of anal and rectal regions || ||	TRUE	igd	14	77502546	0.0116986	1.14931e-06	17084	RuminococcaceaeUCG002	TRUE	reported	0ubnkG	textfile	2	1	TRUE
rs10263454	A	G	A	G	-0.0492778	0.0443	0.3847	0.3918	FALSE	FALSE	FALSE	finn-b-K11_ABSCANAL	19	43637890	0.0413	NA	0.2835	perianal abscess	Abscess of anal and rectal regions	Abscess of anal and rectal regions || ||	TRUE	igd	19	43637890	0.0110807	9.07376e-06	16651	RuminococcaceaeUCG002	TRUE	reported	0ubnkG	textfile	2	1	TRUE
rs10263455	G	C	G	C	-0.0770289	-0.0672	0.0994	0.1408	FALSE	TRUE	FALSE	finn-b-K11_ABSCANAL	2	45178830	0.0586	NA	0.2513	perianal abscess	Abscess of anal and rectal regions	Abscess of anal and rectal regions || ||	TRUE	igd	2	45178830	0.016725	3.46664e-06	16651	RuminococcaceaeUCG002	TRUE	reported	0ubnkG	textfile	2	1	TRUE
rs10263456	A	G	A	G	0.163508	0.1047	0.0567	0.02591	FALSE	FALSE	FALSE	finn-b-K11_ABSCANAL	5	141014951	0.1258	NA	0.4054	perianal abscess	Abscess of anal and rectal regions	Abscess of anal and rectal regions || ||	TRUE	igd	5	141014951	0.0356151	5.1719e-06	7654	RuminococcaceaeUCG002	TRUE	reported	0ubnkG	textfile	2	1	TRUE
rs10263457	A	C	A	C	-0.0713093	-0.0117	0.1789	0.2069	FALSE	FALSE	FALSE	finn-b-K11_ABSCANAL	15	80713184	0.0495	NA	0.8127	perianal abscess	Abscess of anal and rectal regions	Abscess of anal and rectal regions || ||	TRUE	igd	15	80713184	0.0140855	3.28614e-07	17000	RuminococcaceaeUCG002	TRUE	reported	0ubnkG	textfile	2	1	TRUE
rs10263458	A	G	A	G	-0.0799946	0.0127	0.1064	0.1167	FALSE	FALSE	FALSE	finn-b-K11_ABSCANAL	4	23325040	0.0624	NA	0.8384	perianal abscess	Abscess of anal and rectal regions	Abscess of anal and rectal regions || ||	TRUE	igd	4	23325040	0.0178618	5.44852e-06	17097	RuminococcaceaeUCG002	TRUE	reported	0ubnkG	textfile	2	1	TRUE
rs10263459	G	T	G	T	-0.232262	-0.0836	0.0268	0.01923	FALSE	FALSE	FALSE	finn-b-K11_ABSCANAL	1	245267339	0.1461	NA	0.5674	perianal abscess	Abscess of anal and rectal regions	Abscess of anal and rectal regions || ||	TRUE	igd	1	245267339	0.0512364	7.01885e-06	3495	Faecalibacterium	TRUE	reported	VNLySp	textfile	2	1	TRUE
rs10263460	C	T	C	T	-0.0861565	-0.1007	0.0984	0.1261	FALSE	FALSE	FALSE	finn-b-K11_ABSCANAL	2	37125235	0.0606	NA	0.0962809	perianal abscess	Abscess of anal and rectal regions	Abscess of anal and rectal regions || ||	TRUE	igd	2	37125235	0.01896	5.69574e-06	15673	Faecalibacterium	TRUE	reported	VNLySp	textfile	2	1	TRUE
rs10263461	T	C	T	C	-0.078354	0.0681	0.0895	0.0664	FALSE	FALSE	FALSE	finn-b-K11_ABSCANAL	8	38593645	0.0806	NA	0.398	perianal abscess	Abscess of anal and rectal regions	Abscess of anal and rectal regions || ||	TRUE	igd	8	38593645	0.017183	6.39675e-06	16718	Faecalibacterium	TRUE	reported	VNLySp	textfile	2	1	TRUE
rs10263462	C	G	C	G	0.094833	-0.0294	0.1322	0.1342	FALSE	TRUE	FALSE	finn-b-K11_ABSCANAL	12	83502773	0.0589	NA	0.618399	perianal abscess	Abscess of anal and rectal regions	Abscess of anal and rectal regions || ||	TRUE	igd	12	83502773	0.0163962	7.56951e-09	17638	Faecalibacterium	TRUE	reported	VNLySp	textfile	2	1	TRUE
rs10263463	C	T	C	T	-0.0576251	-0.0561	0.2724	0.2613	FALSE	FALSE	FALSE	finn-b-K11_ABSCANAL	14	64044097	0.0456	NA	0.2191	perianal abscess	Abscess of anal and rectal regions	Abscess of anal and rectal regions || ||	TRUE	igd	14	64044097	0.0119649	1.30169e-06	17638	Faecalibacterium	TRUE	reported	VNLySp	textfile	2	1	TRUE
rs10263464	A	C	A	C	0.0641305	0.0393	0.1491	0.1122	FALSE	FALSE	FALSE	finn-b-K11_ABSCANAL	1	14201546	0.064	NA	0.538801	perianal abscess	Abscess of anal and rectal regions	Abscess of anal and rectal regions || ||	TRUE	igd	1	14201546	0.0149933	8.80273e-06	17525	Faecalibacterium	TRUE	reported	VNLySp	textfile	2	1	TRUE
rs10263465	T	C	T	C	-0.0866356	-0.1632	0.0696	0.03498	FALSE	FALSE	FALSE	finn-b-K11_ABSCANAL	21	39027901	0.109	NA	0.1344	perianal abscess	Abscess of anal and rectal regions	Abscess of anal and rectal regions || ||	TRUE	igd	21	39027901	0.0196496	7.54405e-06	17567	Faecalibacterium	TRUE	reported	VNLySp	textfile	2	1	TRUE
rs10263466	C	G	C	G	0.0504817	0.0639	0.3738	0.3013	FALSE	TRUE	FALSE	finn-b-K11_ABSCANAL	15	47404021	0.0439	NA	0.1454	perianal abscess	Abscess of anal and rectal regions	Abscess of anal and rectal regions || ||	TRUE	igd	15	47404021	0.0109368	3.66454e-06	18087	Faecalibacterium	TRUE	reported	VNLySp	textfile	2	1	TRUE
rs10263467	C	G	C	G	0.0817953	0.0118	0.0905	0.09488	FALSE	TRUE	FALSE	finn-b-K11_ABSCANAL	10	128614990	0.069	NA	0.8638	perianal abscess	Abscess of anal and rectal regions	Abscess of anal and rectal regions || ||	TRUE	igd	10	128614990	0.018369	9.18015e-06	16718	Faecalibacterium	TRUE	reported	VNLySp	textfile	2	1	TRUE
rs10263468	A	G	A	G	0.134864	0.0826	0.0537	0.0601	FALSE	FALSE	FALSE	finn-b-K11_ABSCANAL	6	131587157	0.0845	NA	0.3288	perianal abscess	Abscess of anal and rectal regions	Abscess of anal and rectal regions || ||	TRUE	igd	6	131587157	0.0277032	1.37848e-06	12640	Faecalibacterium	TRUE	reported	VNLySp	textfile	2	1	TRUE
rs10263469	C	T	C	T	0.227585	0.0059	0.0636	0.07497	FALSE	FALSE	FALSE	finn-b-K11_ABSCANAL	16	6099863	0.0766	NA	0.9382	perianal abscess	Abscess of anal and rectal regions	Abscess of anal and rectal regions || ||	TRUE	igd	16	6099863	0.0465522	1.76448e-06	4526	Faecalibacterium	TRUE	reported	VNLySp	textfile	2	1	TRUE
rs10263470	T	C	T	C	0.145631	-0.0129	0.1054	0.1009	FALSE	FALSE	FALSE	finn-b-K11_ABSCANAL	1	111036827	0.0672	NA	0.848	perianal abscess	Abscess of anal and rectal regions	Abscess of anal and rectal regions || ||	TRUE	igd	1	111036827	0.0323019	8.13557e-06	9080	Faecalibacterium	TRUE	reported	VNLySp	textfile	2	1	TRUE
rs10263471	T	C	T	C	-0.048317	0.085	0.4085	0.472	FALSE	FALSE	FALSE	finn-b-K11_ABSCANAL	13	53567017	0.0402	NA	0.0346003	perianal abscess	Abscess of anal and rectal regions	Abscess of anal and rectal regions || ||	TRUE	igd	13	53567017	0.010797	5.33258e-06	18082	Faecalibacterium	TRUE	reported	VNLySp	textfile	2	1	TRUE
rs10263472	G	A	G	A	0.0610096	0.0081	0.3111	0.2894	FALSE	FALSE	FALSE	finn-b-K11_ABSCANAL	2	191954852	0.0442	NA	0.8546	perianal abscess	Abscess of anal and rectal regions	Abscess of anal and rectal regions || ||	TRUE	igd	2	191954852	0.0130484	3.38211e-06	13382	Ruminococcusgauvreauiigroup	TRUE	reported	8lC2nH	textfile	2	1	TRUE
rs10263473	A	G	A	G	0.0955324	-0.0242	0.0726	0.08463	FALSE	FALSE	FALSE	finn-b-K11_ABSCANAL	1	161880482	0.0717	NA	0.7356	perianal abscess	Abscess of anal and rectal regions	Abscess of anal and rectal regions || ||	TRUE	igd	1	161880482	0.0213436	5.03725e-06	12986	Ruminococcusgauvreauiigroup	TRUE	reported	8lC2nH	textfile	2	1	TRUE
rs10263474	C	T	C	T	0.110654	0.022	0.0954	0.069	FALSE	FALSE	FALSE	finn-b-K11_ABSCANAL	7	153487396	0.0819	NA	0.7887	perianal abscess	Abscess of anal and rectal regions	Abscess of anal and rectal regions || ||	TRUE	igd	7	153487396	0.0240684	4.49375e-06	11860	Ruminococcusgauvreauiigroup	TRUE	reported	8lC2nH	textfile	2	1	TRUE
rs10263475	T	A	T	A	0.0709419	0.0352	0.1879	0.2747	FALSE	TRUE	FALSE	finn-b-K11_ABSCANAL	5	112627773	0.045	NA	0.4338	perianal abscess	Abscess of anal and rectal regions	Abscess of anal and rectal regions || ||	TRUE	igd	5	112627773	0.0156855	7.27559e-06	12834	Ruminococcusgauvreauiigroup	TRUE	reported	8lC2nH	textfile	2	1	TRUE
rs10263476	C	T	C	T	0.0590284	0.0311	0.3807	0.3938	FALSE	FALSE	FALSE	finn-b-K11_ABSCANAL	12	61119266	0.0411	NA	0.4482	perianal abscess	Abscess of anal and rectal regions	Abscess of anal and rectal regions || ||	TRUE	igd	12	61119266	0.0124874	1.85964e-06	13382	Ruminococcusgauvreauiigroup	TRUE	reported	8lC2nH	textfile	2	1	TRUE
rs10263477	A	G	A	G	-0.067603	0.0798	0.2972	0.2306	FALSE	FALSE	FALSE	finn-b-K11_ABSCANAL	10	29201860	0.0477	NA	0.0942996	perianal abscess	Abscess of anal and rectal regions	Abscess of anal and rectal regions || ||	TRUE	igd	10	29201860	0.0133738	2.46372e-07	13369	Ruminococcusgauvreauiigroup	TRUE	reported	8lC2nH	textfile	2	1	TRUE
rs10263478	A	C	A	C	0.0566974	-0.0144	0.4384	0.4189	FALSE	FALSE	FALSE	finn-b-K11_ABSCANAL	8	137090850	0.0406	NA	0.7217	perianal abscess	Abscess of anal and rectal regions	Abscess of anal and rectal regions || ||	TRUE	igd	8	137090850	0.0123497	5.27717e-06	13377	Ruminococcusgauvreauiigroup	TRUE	reported	8lC2nH	textfile	2	1	TRUE
rs10263479	G	A	G	A	-0.0654926	0.0215	0.2684	0.2775	FALSE	FALSE	FALSE	finn-b-K11_ABSCANAL	15	85563483	0.0446	NA	0.629901	perianal abscess	Abscess of anal and rectal regions	Abscess of anal and rectal regions || ||	TRUE	igd	15	85563483	0.0139101	2.27464e-06	13380	Ruminococcusgauvreauiigroup	TRUE	reported	8lC2nH	textfile	2	1	TRUE
rs10263480	A	G	A	G	-0.094737	-0.001	0.1193	0.0944	FALSE	FALSE	FALSE	finn-b-K11_ABSCANAL	5	166419552	0.0687	NA	0.988	perianal abscess	Abscess of anal and rectal regions	Abscess of anal and rectal regions || ||	TRUE	igd	5	166419552	0.0210157	5.53667e-06	13289	Ruminococcusgauvreauiigroup	TRUE	reported	8lC2nH	textfile	2	1	TRUE
rs10263481	T	G	T	G	0.121037	0.0317	0.0596	0.1165	FALSE	FALSE	FALSE	finn-b-K11_ABSCANAL	16	2767894	0.0637	NA	0.619001	perianal abscess	Abscess of anal and rectal regions	Abscess of anal and rectal regions || ||	TRUE	igd	16	2767894	0.02386	2.90761e-07	11340	Ruminococcusgauvreauiigroup	TRUE	reported	8lC2nH	textfile	2	1	TRUE
rs10263482	C	A	C	A	0.0736808	0.0207	0.1431	0.2392	FALSE	FALSE	FALSE	finn-b-K11_ABSCANAL	4	18824860	0.0471	NA	0.66	perianal abscess	Abscess of anal and rectal regions	Abscess of anal and rectal regions || ||	TRUE	igd	4	18824860	0.0169665	7.48026e-06	13382	Ruminococcusgauvreauiigroup	TRUE	reported	8lC2nH	textfile	2	1	TRUE
rs10263483	A	G	A	G	0.0621643	0.0628	0.4085	0.3961	FALSE	FALSE	FALSE	finn-b-K11_ABSCANAL	3	112372317	0.0411	NA	0.1262	perianal abscess	Abscess of anal and rectal regions	Abscess of anal and rectal regions || ||	TRUE	igd	3	112372317	0.0126072	8.4912e-07	13382	Ruminococcusgauvreauiigroup	TRUE	reported	8lC2nH	textfile	2	1	TRUE
rs10263484	G	T	G	T	0.0487709	0.0176	0.4483	0.4441	FALSE	FALSE	FALSE	finn-b-K11_ABSCANAL	7	8497922	0.0406	NA	0.6642	perianal abscess	Abscess of anal and rectal regions	Abscess of anal and rectal regions || ||	TRUE	igd	7	8497922	0.0109614	9.08113e-06	16764	LachnospiraceaeNK4A136group	TRUE	reported	ZxoR6o	textfile	2	1	TRUE
rs10263485	A	G	A	G	-0.0524615	-0.044	0.2783	0.3409	FALSE	FALSE	FALSE	finn-b-K11_ABSCANAL	17	35240097	0.0425	NA	0.3009	perianal abscess	Abscess of anal and rectal regions	Abscess of anal and rectal regions || ||	TRUE	igd	17	35240097	0.0116758	5.06517e-06	17236	LachnospiraceaeNK4A136group	TRUE	reported	ZxoR6o	textfile	2	1	TRUE
rs10263486	A	G	A	G	-0.0902532	0.0268	0.0895	0.106	FALSE	FALSE	FALSE	finn-b-K11_ABSCANAL	19	21806125	0.0653	NA	0.681999	perianal abscess	Abscess of anal and rectal regions	Abscess of anal and rectal regions || ||	TRUE	igd	19	21806125	0.0199652	5.83039e-06	16486	LachnospiraceaeNK4A136group	TRUE	reported	ZxoR6o	textfile	2	1	TRUE
rs10263487	A	G	A	G	0.0513831	-0.0073	0.4682	0.519	FALSE	FALSE	FALSE	finn-b-K11_ABSCANAL	5	6116659	0.0401	NA	0.856	perianal abscess	Abscess of anal and rectal regions	Abscess of anal and rectal regions || ||	TRUE	igd	5	6116659	0.0108094	2.12198e-06	17234	LachnospiraceaeNK4A136group	TRUE	reported	ZxoR6o	textfile	2	1	TRUE
rs10263488	A	C	A	C	0.0508285	-0.0634	0.4871	0.4762	FALSE	FALSE	FALSE	finn-b-K11_ABSCANAL	8	84735080	0.0402	NA	0.1147	perianal abscess	Abscess of anal and rectal regions	Abscess of anal and rectal regions || ||	TRUE	igd	8	84735080	0.0110591	9.34319e-06	16764	LachnospiraceaeNK4A136group	TRUE	reported	ZxoR6o	textfile	2	1	TRUE
rs10263489	T	C	T	C	0.0599578	0.025	0.1879	0.1486	FALSE	FALSE	FALSE	finn-b-K11_ABSCANAL	17	30016653	0.0568	NA	0.66	perianal abscess	Abscess of anal and rectal regions	Abscess of anal and rectal regions || ||	TRUE	igd	17	30016653	0.0134693	5.61428e-06	17232	LachnospiraceaeNK4A136group	TRUE	reported	ZxoR6o	textfile	2	1	TRUE
rs10263490	T	C	T	C	-0.0492283	0.0408	0.3956	0.3871	FALSE	FALSE	FALSE	finn-b-K11_ABSCANAL	3	55181375	0.0416	NA	0.3271	perianal abscess	Abscess of anal and rectal regions	Abscess of anal and rectal regions || ||	TRUE	igd	3	55181375	0.0109388	7.05426e-06	17236	LachnospiraceaeNK4A136group	TRUE	reported	ZxoR6o	textfile	2	1	TRUE
rs10263491	T	C	T	C	0.0936162	-0.0157	0.0905	0.09363	FALSE	FALSE	FALSE	finn-b-K11_ABSCANAL	5	90289997	0.0692	NA	0.8204	perianal abscess	Abscess of anal and rectal regions	Abscess of anal and rectal regions || ||	TRUE	igd	5	90289997	0.0207982	9.45385e-06	15195	LachnospiraceaeNK4A136group	TRUE	reported	ZxoR6o	textfile	2	1	TRUE
rs10263492	T	C	T	C	-0.0549104	0.0086	0.3708	0.3067	FALSE	FALSE	FALSE	finn-b-K11_ABSCANAL	14	100177681	0.0435	NA	0.8428	perianal abscess	Abscess of anal and rectal regions	Abscess of anal and rectal regions || ||	TRUE	igd	14	100177681	0.0115385	2.36779e-06	17227	LachnospiraceaeNK4A136group	TRUE	reported	ZxoR6o	textfile	2	1	TRUE
rs10263493	T	G	T	G	-0.0499621	-0.0621	0.4046	0.4861	FALSE	FALSE	FALSE	finn-b-K11_ABSCANAL	10	62175024	0.0402	NA	0.1226	perianal abscess	Abscess of anal and rectal regions	Abscess of anal and rectal regions || ||	TRUE	igd	10	62175024	0.0109693	5.2691e-06	17236	LachnospiraceaeNK4A136group	TRUE	reported	ZxoR6o	textfile	2	1	TRUE
rs10263494	A	G	A	G	-0.10758	-0.0226	0.0666	0.06966	FALSE	FALSE	FALSE	finn-b-K11_ABSCANAL	19	51256120	0.0795	NA	0.7757	perianal abscess	Abscess of anal and rectal regions	Abscess of anal and rectal regions || ||	TRUE	igd	19	51256120	0.0229884	3.57256e-06	12773	LachnospiraceaeNK4A136group	TRUE	reported	ZxoR6o	textfile	2	1	TRUE
rs10263495	G	T	G	T	-0.230542	-0.2145	0.0368	0.02478	FALSE	FALSE	FALSE	finn-b-K11_ABSCANAL	3	190415145	0.1291	NA	0.0966407	perianal abscess	Abscess of anal and rectal regions	Abscess of anal and rectal regions || ||	TRUE	igd	3	190415145	0.0483465	2.77391e-06	4094	LachnospiraceaeNK4A136group	TRUE	reported	ZxoR6o	textfile	2	1	TRUE
rs10263496	A	G	A	G	-0.22973	-0.003	0.0567	0.08599	FALSE	FALSE	FALSE	finn-b-K11_ABSCANAL	3	161749981	0.0712	NA	0.9662	perianal abscess	Abscess of anal and rectal regions	Abscess of anal and rectal regions || ||	TRUE	igd	3	161749981	0.0499776	2.9309e-06	3578	LachnospiraceaeNK4A136group	TRUE	reported	ZxoR6o	textfile	2	1	TRUE
rs10263497	A	G	A	G	-0.0714756	-0.0489	0.1461	0.1286	FALSE	FALSE	FALSE	finn-b-K11_ABSCANAL	8	4842929	0.0603	NA	0.4175	perianal abscess	Abscess of anal and rectal regions	Abscess of anal and rectal regions || ||	TRUE	igd	8	4842929	0.0151703	3.57084e-06	17219	LachnospiraceaeNK4A136group	TRUE	reported	ZxoR6o	textfile	2	1	TRUE
rs10263498	A	G	A	G	-0.0520656	0.0135	0.4503	0.3711	FALSE	FALSE	FALSE	finn-b-K11_ABSCANAL	1	54578401	0.0417	NA	0.7452	perianal abscess	Abscess of anal and rectal regions	Abscess of anal and rectal regions || ||	TRUE	igd	1	54578401	0.0109082	1.78203e-06	17227	LachnospiraceaeNK4A136group	TRUE	reported	ZxoR6o	textfile	2	1	TRUE
rs10263499	T	G	T	G	0.095976	0.0023	0.1412	0.1294	FALSE	FALSE	FALSE	finn-b-K11_ABSCANAL	9	7317307	0.0597	NA	0.9697	perianal abscess	Abscess of anal and rectal regions	Abscess of anal and rectal regions || ||	TRUE	igd	9	7317307	0.0214554	7.04477e-06	9116	RuminococcaceaeUCG004	TRUE	reported	FkVKCA	textfile	2	1	TRUE
rs10263500	G	A	G	A	-0.0707825	0.0228	0.2714	0.2784	FALSE	FALSE	FALSE	finn-b-K11_ABSCANAL	6	132887921	0.0446	NA	0.6095	perianal abscess	Abscess of anal and rectal regions	Abscess of anal and rectal regions || ||	TRUE	igd	6	132887921	0.0161381	9.1802e-06	9501	RuminococcaceaeUCG004	TRUE	reported	FkVKCA	textfile	2	1	TRUE
rs10263501	G	T	G	T	0.133972	-0.0596	0.0865	0.09335	FALSE	FALSE	FALSE	finn-b-K11_ABSCANAL	1	103732214	0.0693	NA	0.3904	perianal abscess	Abscess of anal and rectal regions	Abscess of anal and rectal regions || ||	TRUE	igd	1	103732214	0.0257417	2.09428e-07	8938	RuminococcaceaeUCG004	TRUE	reported	FkVKCA	textfile	2	1	TRUE
rs10263502	T	C	T	C	0.0689452	0.0565	0.3221	0.3447	FALSE	FALSE	FALSE	finn-b-K11_ABSCANAL	7	24791998	0.0422	NA	0.1805	perianal abscess	Abscess of anal and rectal regions	Abscess of anal and rectal regions || ||	TRUE	igd	7	24791998	0.0153649	8.20001e-06	9502	RuminococcaceaeUCG004	TRUE	reported	FkVKCA	textfile	2	1	TRUE
rs10263503	A	C	A	C	-0.0797959	0.0134	0.2207	0.2646	FALSE	FALSE	FALSE	finn-b-K11_ABSCANAL	6	2119329	0.0457	NA	0.7694	perianal abscess	Abscess of anal and rectal regions	Abscess of anal and rectal regions || ||	TRUE	igd	6	2119329	0.0177639	6.11581e-06	9406	RuminococcaceaeUCG004	TRUE	reported	FkVKCA	textfile	2	1	TRUE
rs10263504	G	A	G	A	-0.0757474	-0.0066	0.2634	0.1871	FALSE	FALSE	FALSE	finn-b-K11_ABSCANAL	3	169966722	0.0515	NA	0.8977	perianal abscess	Abscess of anal and rectal regions	Abscess of anal and rectal regions || ||	TRUE	igd	3	169966722	0.0162475	4.52052e-06	9500	RuminococcaceaeUCG004	TRUE	reported	FkVKCA	textfile	2	1	TRUE
rs10263505	A	C	A	C	0.078587	0.0441	0.4404	0.4249	FALSE	FALSE	FALSE	finn-b-K11_ABSCANAL	1	18676399	0.0405	NA	0.2764	perianal abscess	Abscess of anal and rectal regions	Abscess of anal and rectal regions || ||	TRUE	igd	1	18676399	0.018003	9.43128e-06	9498	RuminococcaceaeUCG004	TRUE	reported	FkVKCA	textfile	2	1	TRUE
rs10263506	A	G	A	G	0.0849743	0.0567	0.2843	0.2621	FALSE	FALSE	FALSE	finn-b-K11_ABSCANAL	3	54427795	0.0454	NA	0.2121	perianal abscess	Abscess of anal and rectal regions	Abscess of anal and rectal regions || ||	TRUE	igd	3	54427795	0.0157451	7.91068e-08	9501	RuminococcaceaeUCG004	TRUE	reported	FkVKCA	textfile	2	1	TRUE
rs10263507	C	G	C	G	-0.0786157	-0.0557	0.169	0.1957	FALSE	TRUE	FALSE	finn-b-K11_ABSCANAL	11	15771251	0.0505	NA	0.2707	perianal abscess	Abscess of anal and rectal regions	Abscess of anal and rectal regions || ||	TRUE	igd	11	15771251	0.0179592	7.09181e-06	9502	RuminococcaceaeUCG004	TRUE	reported	FkVKCA	textfile	2	1	TRUE
rs10263508	A	G	A	G	-0.075914	0.0315	0.2167	0.2482	FALSE	FALSE	FALSE	finn-b-K11_ABSCANAL	2	239846337	0.0466	NA	0.4982	perianal abscess	Abscess of anal and rectal regions	Abscess of anal and rectal regions || ||	TRUE	igd	2	239846337	0.0170308	8.11964e-06	9502	RuminococcaceaeUCG004	TRUE	reported	FkVKCA	textfile	2	1	TRUE
rs10263509	G	A	G	A	0.116125	-0.0167	0.1272	0.09949	FALSE	FALSE	FALSE	finn-b-K11_ABSCANAL	8	139253064	0.0758	NA	0.8253	perianal abscess	Abscess of anal and rectal regions	Abscess of anal and rectal regions || ||	TRUE	igd	8	139253064	0.025946	5.80805e-06	8473	RuminococcaceaeUCG004	TRUE	reported	FkVKCA	textfile	2	1	TRUE
rs10263510	G	T	G	T	0.0859927	0.0483	0.2187	0.2034	FALSE	FALSE	FALSE	finn-b-K11_ABSCANAL	3	197683751	0.0504	NA	0.3376	perianal abscess	Abscess of anal and rectal regions	Abscess of anal and rectal regions || ||	TRUE	igd	3	197683751	0.0188671	5.38832e-06	9116	RuminococcaceaeUCG004	TRUE	reported	FkVKCA	textfile	2	1	TRUE
rs10263511	C	T	C	T	0.129006	0.1453	0.1243	0.1429	FALSE	FALSE	FALSE	finn-b-K11_ABSCANAL	11	24001840	0.0569	NA	0.0107199	perianal abscess	Abscess of anal and rectal regions	Abscess of anal and rectal regions || ||	TRUE	igd	11	24001840	0.0284844	4.91871e-06	5583	Eisenbergiella	TRUE	reported	3A8fx1	textfile	2	1	TRUE
rs10263512	T	C	T	C	0.100627	-0.0316	0.2197	0.2169	FALSE	FALSE	FALSE	finn-b-K11_ABSCANAL	17	53367641	0.0487	NA	0.5165	perianal abscess	Abscess of anal and rectal regions	Abscess of anal and rectal regions || ||	TRUE	igd	17	53367641	0.022546	7.34849e-06	5582	Eisenbergiella	TRUE	reported	3A8fx1	textfile	2	1	TRUE
rs10263513	T	C	T	C	0.0978125	-0.0942	0.2634	0.2529	FALSE	FALSE	FALSE	finn-b-K11_ABSCANAL	4	189060431	0.046	NA	0.0408903	perianal abscess	Abscess of anal and rectal regions	Abscess of anal and rectal regions || ||	TRUE	igd	4	189060431	0.0216636	8.2182e-06	5583	Eisenbergiella	TRUE	reported	3A8fx1	textfile	2	1	TRUE
rs10263514	A	C	A	C	-0.0952742	-0.0502	0.339	0.3269	FALSE	FALSE	FALSE	finn-b-K11_ABSCANAL	10	109417101	0.0428	NA	0.2407	perianal abscess	Abscess of anal and rectal regions	Abscess of anal and rectal regions || ||	TRUE	igd	10	109417101	0.0211569	8.85121e-06	5582	Eisenbergiella	TRUE	reported	3A8fx1	textfile	2	1	TRUE
rs10263515	T	A	T	A	-0.121065	0.0565	0.175	0.2664	FALSE	TRUE	FALSE	finn-b-K11_ABSCANAL	11	124764527	0.0455	NA	0.2138	perianal abscess	Abscess of anal and rectal regions	Abscess of anal and rectal regions || ||	TRUE	igd	11	124764527	0.0251658	1.65001e-06	5582	Eisenbergiella	TRUE	reported	3A8fx1	textfile	2	1	TRUE
rs10263516	C	A	C	A	0.0893384	-0.0146	0.3708	0.3223	FALSE	FALSE	FALSE	finn-b-K11_ABSCANAL	2	19973210	0.0429	NA	0.7341	perianal abscess	Abscess of anal and rectal regions	Abscess of anal and rectal regions || ||	TRUE	igd	2	19973210	0.0199069	9.8441e-06	5583	Eisenbergiella	TRUE	reported	3A8fx1	textfile	2	1	TRUE
rs10263517	A	G	A	G	0.137001	0.0646	0.0855	0.1418	FALSE	FALSE	FALSE	finn-b-K11_ABSCANAL	8	55330814	0.0575	NA	0.2611	perianal abscess	Abscess of anal and rectal regions	Abscess of anal and rectal regions || ||	TRUE	igd	8	55330814	0.0302124	7.74648e-06	5583	Eisenbergiella	TRUE	reported	3A8fx1	textfile	2	1	TRUE
rs10263518	A	C	A	C	0.091546	0.0261	0.3499	0.3161	FALSE	FALSE	FALSE	finn-b-K11_ABSCANAL	15	53375201	0.0436	NA	0.549099	perianal abscess	Abscess of anal and rectal regions	Abscess of anal and rectal regions || ||	TRUE	igd	15	53375201	0.0195787	3.22889e-06	5580	Eisenbergiella	TRUE	reported	3A8fx1	textfile	2	1	TRUE
rs10263519	T	G	T	G	0.120965	0.133	0.161	0.2255	FALSE	FALSE	FALSE	finn-b-K11_ABSCANAL	3	111419486	0.0481	NA	0.00574196	perianal abscess	Abscess of anal and rectal regions	Abscess of anal and rectal regions || ||	TRUE	igd	3	111419486	0.0263054	5.26837e-06	5583	Eisenbergiella	TRUE	reported	3A8fx1	textfile	2	1	TRUE
rs10263520	C	T	C	T	0.107319	0.0776	0.2237	0.2164	FALSE	FALSE	FALSE	finn-b-K11_ABSCANAL	15	36178565	0.0489	NA	0.1122	perianal abscess	Abscess of anal and rectal regions	Abscess of anal and rectal regions || ||	TRUE	igd	15	36178565	0.022515	2.2375e-06	5582	Eisenbergiella	TRUE	reported	3A8fx1	textfile	2	1	TRUE
rs10263521	G	A	G	A	0.106447	0.0021	0.2078	0.1558	FALSE	FALSE	FALSE	finn-b-K11_ABSCANAL	8	50822676	0.0556	NA	0.9701	perianal abscess	Abscess of anal and rectal regions	Abscess of anal and rectal regions || ||	TRUE	igd	8	50822676	0.0224159	2.71687e-06	5583	Eisenbergiella	TRUE	reported	3A8fx1	textfile	2	1	TRUE
rs10263522	G	A	G	A	0.0939071	-0.0452	0.3439	0.3963	FALSE	FALSE	FALSE	finn-b-K11_ABSCANAL	21	21610254	0.0412	NA	0.2723	perianal abscess	Abscess of anal and rectal regions	Abscess of anal and rectal regions || ||	TRUE	igd	21	21610254	0.0201104	4.16221e-06	5460	Eisenbergiella	TRUE	reported	3A8fx1	textfile	2	1	TRUE
rs10263523	T	C	T	C	-0.104751	-0.0117	0.0964	0.1724	FALSE	FALSE	FALSE	finn-b-K11_ABSCANAL	12	12242455	0.0531	NA	0.8248	perianal abscess	Abscess of anal and rectal regions	Abscess of anal and rectal regions || ||	TRUE	igd	12	12242455	0.0226997	2.30977e-06	8928	Turicibacter	TRUE	reported	9VdEC3	textfile	2	1	TRUE
rs10263524	G	C	G	C	0.0950891	0.0132	0.1392	0.1528	FALSE	TRUE	FALSE	finn-b-K11_ABSCANAL	16	10181248	0.0559	NA	0.8133	perianal abscess	Abscess of anal and rectal regions	Abscess of anal and rectal regions || ||	TRUE	igd	16	10181248	0.0203433	3.26627e-06	8943	Turicibacter	TRUE	reported	9VdEC3	textfile	2	1	TRUE
rs10263525	C	T	C	T	-0.111689	-0.0166	0.0795	0.0842	FALSE	FALSE	FALSE	finn-b-K11_ABSCANAL	19	11864932	0.0732	NA	0.8207	perianal abscess	Abscess of anal and rectal regions	Abscess of anal and rectal regions || ||	TRUE	igd	19	11864932	0.0248436	7.37109e-06	8256	Turicibacter	TRUE	reported	9VdEC3	textfile	2	1	TRUE
rs10263526	A	G	A	G	0.169883	-0.0993	0.0527	0.05337	FALSE	FALSE	FALSE	finn-b-K11_ABSCANAL	2	63366962	0.0898	NA	0.2689	perianal abscess	Abscess of anal and rectal regions	Abscess of anal and rectal regions || ||	TRUE	igd	2	63366962	0.0315478	7.00965e-08	8459	Turicibacter	TRUE	reported	9VdEC3	textfile	2	1	TRUE
rs10263527	T	C	T	C	-0.0959995	-0.0728	0.173	0.1525	FALSE	FALSE	FALSE	finn-b-K11_ABSCANAL	21	36929643	0.0559	NA	0.1922	perianal abscess	Abscess of anal and rectal regions	Abscess of anal and rectal regions || ||	TRUE	igd	21	36929643	0.0208261	3.95588e-06	8946	Turicibacter	TRUE	reported	9VdEC3	textfile	2	1	TRUE
rs10263528	G	A	G	A	-0.0759019	-0.0137	0.2227	0.2493	FALSE	FALSE	FALSE	finn-b-K11_ABSCANAL	8	26027842	0.0468	NA	0.77	perianal abscess	Abscess of anal and rectal regions	Abscess of anal and rectal regions || ||	TRUE	igd	8	26027842	0.0165764	5.63308e-06	8949	Turicibacter	TRUE	reported	9VdEC3	textfile	2	1	TRUE
rs10263529	G	A	G	A	-0.120957	-0.0546	0.0974	0.05782	FALSE	FALSE	FALSE	finn-b-K11_ABSCANAL	6	126111881	0.0862	NA	0.5263	perianal abscess	Abscess of anal and rectal regions	Abscess of anal and rectal regions || ||	TRUE	igd	6	126111881	0.02683	5.31914e-06	8626	Turicibacter	TRUE	reported	9VdEC3	textfile	2	1	TRUE
rs10263530	C	G	C	G	0.0710377	-0.0852	0.338	0.3895	FALSE	TRUE	FALSE	finn-b-K11_ABSCANAL	15	92605098	0.041	NA	0.0378599	perianal abscess	Abscess of anal and rectal regions	Abscess of anal and rectal regions || ||	TRUE	igd	15	92605098	0.0155221	5.46077e-06	8948	Turicibacter	TRUE	reported	9VdEC3	textfile	2	1	TRUE
rs10263531	G	A	G	A	0.131186	-0.0183	0.0885	0.1773	FALSE	FALSE	FALSE	finn-b-K11_ABSCANAL	5	95717619	0.0531	NA	0.729899	perianal abscess	Abscess of anal and rectal regions	Abscess of anal and rectal regions || ||	TRUE	igd	5	95717619	0.027197	2.55369e-06	8256	Turicibacter	TRUE	reported	9VdEC3	textfile	2	1	TRUE
rs10263532	T	C	T	C	-0.115115	0.0352	0.1163	0.07299	FALSE	FALSE	FALSE	finn-b-K11_ABSCANAL	7	130972179	0.0772	NA	0.6484	perianal abscess	Abscess of anal and rectal regions	Abscess of anal and rectal regions || ||	TRUE	igd	7	130972179	0.0240708	2.80533e-06	8941	Turicibacter	TRUE	reported	9VdEC3	textfile	2	1	TRUE
rs10263533	G	C	G	C	-0.0858591	-0.0087	0.2326	0.1818	FALSE	TRUE	FALSE	finn-b-K11_ABSCANAL	11	1681862	0.0521	NA	0.8666	perianal abscess	Abscess of anal and rectal regions	Abscess of anal and rectal regions || ||	TRUE	igd	11	1681862	0.0185778	4.13678e-06	8941	Turicibacter	TRUE	reported	9VdEC3	textfile	2	1	TRUE
rs10263534	G	A	G	A	-0.0731428	0.1004	0.332	0.3065	FALSE	FALSE	FALSE	finn-b-K11_ABSCANAL	16	49826299	0.0435	NA	0.0209498	perianal abscess	Abscess of anal and rectal regions	Abscess of anal and rectal regions || ||	TRUE	igd	16	49826299	0.0160172	5.76664e-06	8948	Turicibacter	TRUE	reported	9VdEC3	textfile	2	1	TRUE
rs10263535	T	C	T	C	-0.0680947	-0.0303	0.1899	0.1859	FALSE	FALSE	FALSE	finn-b-K11_ABSCANAL	13	102402685	0.0519	NA	0.5595	perianal abscess	Abscess of anal and rectal regions	Abscess of anal and rectal regions || ||	TRUE	igd	13	102402685	0.015503	7.71547e-06	12856	Bilophila	TRUE	reported	ke9Qv1	textfile	2	1	TRUE
rs10263536	G	C	G	C	0.128112	-0.0568	0.0716	0.09308	FALSE	TRUE	FALSE	finn-b-K11_ABSCANAL	6	20505628	0.0695	NA	0.4138	perianal abscess	Abscess of anal and rectal regions	Abscess of anal and rectal regions || ||	TRUE	igd	6	20505628	0.0261358	8.62329e-07	11276	Bilophila	TRUE	reported	ke9Qv1	textfile	2	1	TRUE
rs10263537	G	A	G	A	-0.0692654	-0.0203	0.2157	0.1448	FALSE	FALSE	FALSE	finn-b-K11_ABSCANAL	1	103299921	0.0567	NA	0.7204	perianal abscess	Abscess of anal and rectal regions	Abscess of anal and rectal regions || ||	TRUE	igd	1	103299921	0.0150148	4.24037e-06	12856	Bilophila	TRUE	reported	ke9Qv1	textfile	2	1	TRUE
rs10263538	C	T	C	T	0.0826826	-0.075	0.1491	0.1656	FALSE	FALSE	FALSE	finn-b-K11_ABSCANAL	9	4940871	0.0541	NA	0.1652	perianal abscess	Abscess of anal and rectal regions	Abscess of anal and rectal regions || ||	TRUE	igd	9	4940871	0.0170621	1.12289e-06	12854	Bilophila	TRUE	reported	ke9Qv1	textfile	2	1	TRUE
rs10263539	G	A	G	A	0.0564589	0.0148	0.3797	0.3344	FALSE	FALSE	FALSE	finn-b-K11_ABSCANAL	12	100786847	0.0426	NA	0.728299	perianal abscess	Abscess of anal and rectal regions	Abscess of anal and rectal regions || ||	TRUE	igd	12	100786847	0.0126935	9.0722e-06	12777	Bilophila	TRUE	reported	ke9Qv1	textfile	2	1	TRUE
rs10263540	A	T	A	T	0.0617228	-0.0688	0.2545	0.2971	FALSE	TRUE	FALSE	finn-b-K11_ABSCANAL	7	9510367	0.044	NA	0.1174	perianal abscess	Abscess of anal and rectal regions	Abscess of anal and rectal regions || ||	TRUE	igd	7	9510367	0.0140174	8.63249e-06	12853	Bilophila	TRUE	reported	ke9Qv1	textfile	2	1	TRUE
rs10263541	G	T	G	T	-0.0627416	-0.0041	0.3101	0.2393	FALSE	FALSE	FALSE	finn-b-K11_ABSCANAL	7	47211732	0.047	NA	0.9312	perianal abscess	Abscess of anal and rectal regions	Abscess of anal and rectal regions || ||	TRUE	igd	7	47211732	0.0139456	6.33255e-06	12856	Bilophila	TRUE	reported	ke9Qv1	textfile	2	1	TRUE
rs10263542	C	T	C	T	0.0766479	-0.0955	0.1899	0.1962	FALSE	FALSE	FALSE	finn-b-K11_ABSCANAL	20	61980991	0.0506	NA	0.0591793	perianal abscess	Abscess of anal and rectal regions	Abscess of anal and rectal regions || ||	TRUE	igd	20	61980991	0.0160642	1.78875e-06	12628	Bilophila	TRUE	reported	ke9Qv1	textfile	2	1	TRUE
rs10263543	G	A	G	A	0.073288	-0.024	0.1501	0.1974	FALSE	FALSE	FALSE	finn-b-K11_ABSCANAL	18	3765773	0.0504	NA	0.634501	perianal abscess	Abscess of anal and rectal regions	Abscess of anal and rectal regions || ||	TRUE	igd	18	3765773	0.016799	7.14662e-06	12777	Bilophila	TRUE	reported	ke9Qv1	textfile	2	1	TRUE
rs10263544	T	C	T	C	-0.0613623	-0.0725	0.34	0.3905	FALSE	FALSE	FALSE	finn-b-K11_ABSCANAL	15	50011554	0.0411	NA	0.0776193	perianal abscess	Abscess of anal and rectal regions	Abscess of anal and rectal regions || ||	TRUE	igd	15	50011554	0.0133436	4.70948e-06	12777	Bilophila	TRUE	reported	ke9Qv1	textfile	2	1	TRUE
rs10263545	G	A	G	A	-0.0624818	-0.0319	0.2346	0.2264	FALSE	FALSE	FALSE	finn-b-K11_ABSCANAL	8	90878338	0.0481	NA	0.507399	perianal abscess	Abscess of anal and rectal regions	Abscess of anal and rectal regions || ||	TRUE	igd	8	90878338	0.0141485	8.05619e-06	12777	Bilophila	TRUE	reported	ke9Qv1	textfile	2	1	TRUE
rs10263546	C	A	C	A	0.112729	0.1343	0.0924	0.0531	FALSE	FALSE	FALSE	finn-b-K11_ABSCANAL	3	194419531	0.0912	NA	0.1408	perianal abscess	Abscess of anal and rectal regions	Abscess of anal and rectal regions || ||	TRUE	igd	3	194419531	0.0241633	3.1132e-06	11051	Bilophila	TRUE	reported	ke9Qv1	textfile	2	1	TRUE
rs10263547	T	C	T	C	0.123209	-0.1365	0.0656	0.05315	FALSE	FALSE	FALSE	finn-b-K11_ABSCANAL	8	109990939	0.0911	NA	0.1342	perianal abscess	Abscess of anal and rectal regions	Abscess of anal and rectal regions || ||	TRUE	igd	8	109990939	0.026882	5.62268e-06	11616	Bilophila	TRUE	reported	ke9Qv1	textfile	2	1	TRUE
rs10263548	C	A	C	A	0.0670097	0.0059	0.3509	0.303	FALSE	FALSE	FALSE	finn-b-K11_ABSCANAL	7	138583840	0.0437	NA	0.8931	perianal abscess	Abscess of anal and rectal regions	Abscess of anal and rectal regions || ||	TRUE	igd	7	138583840	0.0137701	1.76952e-06	12856	Bilophila	TRUE	reported	ke9Qv1	textfile	2	1	TRUE
rs10263549	A	G	A	G	-0.102702	-0.0167	0.0656	0.08412	FALSE	FALSE	FALSE	finn-b-K11_ABSCANAL	17	9121579	0.0727	NA	0.818	perianal abscess	Abscess of anal and rectal regions	Abscess of anal and rectal regions || ||	TRUE	igd	17	9121579	0.0233878	9.06691e-06	12088	Bilophila	TRUE	reported	ke9Qv1	textfile	2	1	TRUE
rs10263550	G	A	G	A	0.0758558	0.0172	0.0785	0.07825	FALSE	FALSE	FALSE	finn-b-K11_ABSCANAL	13	38057357	0.0746	NA	0.8181	perianal abscess	Abscess of anal and rectal regions	Abscess of anal and rectal regions || ||	TRUE	igd	13	38057357	0.0171182	3.59059e-06	17571	Alistipes	TRUE	reported	x8FROZ	textfile	2	1	TRUE
rs10263551	G	A	G	A	-0.0528793	-0.022	0.4006	0.4153	FALSE	FALSE	FALSE	finn-b-K11_ABSCANAL	7	62443498	0.0408	NA	0.5897	perianal abscess	Abscess of anal and rectal regions	Abscess of anal and rectal regions || ||	TRUE	igd	7	62443498	0.0109389	1.44962e-06	17571	Alistipes	TRUE	reported	x8FROZ	textfile	2	1	TRUE
rs10263552	A	G	A	G	-0.0981222	-0.0202	0.0706	0.04464	FALSE	FALSE	FALSE	finn-b-K11_ABSCANAL	5	177755179	0.0974	NA	0.836	perianal abscess	Abscess of anal and rectal regions	Abscess of anal and rectal regions || ||	TRUE	igd	5	177755179	0.0218272	9.29574e-06	16214	Alistipes	TRUE	reported	x8FROZ	textfile	2	1	TRUE
rs10263553	C	T	C	T	-0.0776618	-0.0571	0.1233	0.1025	FALSE	FALSE	FALSE	finn-b-K11_ABSCANAL	2	178000949	0.0667	NA	0.3923	perianal abscess	Abscess of anal and rectal regions	Abscess of anal and rectal regions || ||	TRUE	igd	2	178000949	0.0172986	8.20725e-06	16694	Alistipes	TRUE	reported	x8FROZ	textfile	2	1	TRUE
rs10263554	A	C	A	C	-0.0520061	-0.0845	0.34	0.3223	FALSE	FALSE	FALSE	finn-b-K11_ABSCANAL	9	14080129	0.043	NA	0.0493094	perianal abscess	Abscess of anal and rectal regions	Abscess of anal and rectal regions || ||	TRUE	igd	9	14080129	0.0113942	5.27578e-06	17090	Alistipes	TRUE	reported	x8FROZ	textfile	2	1	TRUE
rs10263555	C	T	C	T	0.0813969	-0.005	0.1133	0.1129	FALSE	FALSE	FALSE	finn-b-K11_ABSCANAL	10	127787142	0.0637	NA	0.9369	perianal abscess	Abscess of anal and rectal regions	Abscess of anal and rectal regions || ||	TRUE	igd	10	127787142	0.0191632	9.10135e-06	17571	Alistipes	TRUE	reported	x8FROZ	textfile	2	1	TRUE
rs10263556	A	C	A	C	-0.080524	0.0407	0.0825	0.06899	FALSE	FALSE	FALSE	finn-b-K11_ABSCANAL	8	144428720	0.0787	NA	0.604901	perianal abscess	Abscess of anal and rectal regions	Abscess of anal and rectal regions || ||	TRUE	igd	8	144428720	0.0184702	7.11836e-06	17571	Alistipes	TRUE	reported	x8FROZ	textfile	2	1	TRUE
rs10263557	T	C	T	C	-0.0580945	-0.0273	0.2068	0.1706	FALSE	FALSE	FALSE	finn-b-K11_ABSCANAL	11	130887552	0.0536	NA	0.611	perianal abscess	Abscess of anal and rectal regions	Abscess of anal and rectal regions || ||	TRUE	igd	11	130887552	0.0131432	8.77703e-06	17459	Alistipes	TRUE	reported	x8FROZ	textfile	2	1	TRUE
rs10263558	A	G	A	G	-0.048202	0.0513	0.5119	0.45	FALSE	FALSE	FALSE	finn-b-K11_ABSCANAL	17	52776479	0.0402	NA	0.2017	perianal abscess	Abscess of anal and rectal regions	Abscess of anal and rectal regions || ||	TRUE	igd	17	52776479	0.0106868	7.00749e-06	17570	Alistipes	TRUE	reported	x8FROZ	textfile	2	1	TRUE
rs10263559	A	G	A	G	-0.0652428	0.0483	0.1471	0.1227	FALSE	FALSE	FALSE	finn-b-K11_ABSCANAL	20	41191335	0.061	NA	0.4283	perianal abscess	Abscess of anal and rectal regions	Abscess of anal and rectal regions || ||	TRUE	igd	20	41191335	0.0146155	7.49669e-06	17380	Alistipes	TRUE	reported	x8FROZ	textfile	2	1	TRUE
rs10263560	C	A	C	A	-0.0524955	0.0155	0.4016	0.332	FALSE	FALSE	FALSE	finn-b-K11_ABSCANAL	11	17511427	0.0429	NA	0.718399	perianal abscess	Abscess of anal and rectal regions	Abscess of anal and rectal regions || ||	TRUE	igd	11	17511427	0.0109584	1.78422e-06	17571	Alistipes	TRUE	reported	x8FROZ	textfile	2	1	TRUE
rs10263561	A	G	A	G	-0.049002	0.1289	0.4821	0.5594	FALSE	FALSE	FALSE	finn-b-K11_ABSCANAL	21	40580258	0.0404	NA	0.00140501	perianal abscess	Abscess of anal and rectal regions	Abscess of anal and rectal regions || ||	TRUE	igd	21	40580258	0.010717	4.83612e-06	17571	Alistipes	TRUE	reported	x8FROZ	textfile	2	1	TRUE
rs10263562	C	T	C	T	0.0904399	-0.057	0.1133	0.0941	FALSE	FALSE	FALSE	finn-b-K11_ABSCANAL	2	74195551	0.0707	NA	0.42	perianal abscess	Abscess of anal and rectal regions	Abscess of anal and rectal regions || ||	TRUE	igd	2	74195551	0.0196301	5.91249e-06	13735	FamilyXIIIAD3011group	TRUE	reported	Xe5qMx	textfile	2	1	TRUE
rs10263563	G	A	G	A	-0.0759493	-0.0215	0.1203	0.05523	FALSE	FALSE	FALSE	finn-b-K11_ABSCANAL	4	38917830	0.0884	NA	0.808	perianal abscess	Abscess of anal and rectal regions	Abscess of anal and rectal regions || ||	TRUE	igd	4	38917830	0.0172101	9.02048e-06	13778	FamilyXIIIAD3011group	TRUE	reported	Xe5qMx	textfile	2	1	TRUE
rs10263564	T	C	T	C	-0.096065	0.0018	0.0736	0.07166	FALSE	FALSE	FALSE	finn-b-K11_ABSCANAL	12	18127597	0.0777	NA	0.9812	perianal abscess	Abscess of anal and rectal regions	Abscess of anal and rectal regions || ||	TRUE	igd	12	18127597	0.020828	2.55807e-06	13565	FamilyXIIIAD3011group	TRUE	reported	Xe5qMx	textfile	2	1	TRUE
rs10263565	A	T	A	T	-0.0811976	0.0678	0.1243	0.08447	FALSE	TRUE	FALSE	finn-b-K11_ABSCANAL	15	40047706	0.0716	NA	0.3435	perianal abscess	Abscess of anal and rectal regions	Abscess of anal and rectal regions || ||	TRUE	igd	15	40047706	0.0183335	6.90824e-06	14125	FamilyXIIIAD3011group	TRUE	reported	Xe5qMx	textfile	2	1	TRUE
rs10263566	T	C	T	C	-0.0645635	-0.0286	0.2127	0.2327	FALSE	FALSE	FALSE	finn-b-K11_ABSCANAL	5	14159925	0.0475	NA	0.547	perianal abscess	Abscess of anal and rectal regions	Abscess of anal and rectal regions || ||	TRUE	igd	5	14159925	0.0143225	7.4818e-06	14192	FamilyXIIIAD3011group	TRUE	reported	Xe5qMx	textfile	2	1	TRUE
rs10263567	A	G	A	G	-0.0608052	-0.0114	0.3718	0.4312	FALSE	FALSE	FALSE	finn-b-K11_ABSCANAL	1	240694163	0.0408	NA	0.7805	perianal abscess	Abscess of anal and rectal regions	Abscess of anal and rectal regions || ||	TRUE	igd	1	240694163	0.0122149	6.75113e-07	14201	FamilyXIIIAD3011group	TRUE	reported	Xe5qMx	textfile	2	1	TRUE
rs10263568	C	T	C	T	0.0732552	0.0472	0.169	0.191	FALSE	FALSE	FALSE	finn-b-K11_ABSCANAL	15	58683697	0.051	NA	0.3548	perianal abscess	Abscess of anal and rectal regions	Abscess of anal and rectal regions || ||	TRUE	igd	15	58683697	0.0159898	3.90837e-06	14201	FamilyXIIIAD3011group	TRUE	reported	Xe5qMx	textfile	2	1	TRUE
rs10263569	G	A	G	A	-0.112891	0.0252	0.0626	0.05916	FALSE	FALSE	FALSE	finn-b-K11_ABSCANAL	7	28603985	0.0846	NA	0.766099	perianal abscess	Abscess of anal and rectal regions	Abscess of anal and rectal regions || ||	TRUE	igd	7	28603985	0.0245292	4.19171e-06	13352	FamilyXIIIAD3011group	TRUE	reported	Xe5qMx	textfile	2	1	TRUE
rs10263570	A	G	A	G	0.128753	0.1295	0.0676	0.05818	FALSE	FALSE	FALSE	finn-b-K11_ABSCANAL	16	16006242	0.0892	NA	0.1469	perianal abscess	Abscess of anal and rectal regions	Abscess of anal and rectal regions || ||	TRUE	igd	16	16006242	0.0276002	3.89083e-06	9655	FamilyXIIIAD3011group	TRUE	reported	Xe5qMx	textfile	2	1	TRUE
rs10263571	C	T	C	T	-0.0800851	-0.0305	0.171	0.263	FALSE	FALSE	FALSE	finn-b-K11_ABSCANAL	20	4618639	0.0463	NA	0.5095	perianal abscess	Abscess of anal and rectal regions	Abscess of anal and rectal regions || ||	TRUE	igd	20	4618639	0.0163834	5.80219e-07	13661	FamilyXIIIAD3011group	TRUE	reported	Xe5qMx	textfile	2	1	TRUE
rs10263572	C	A	C	A	-0.0899559	0.0091	0.164	0.09359	FALSE	FALSE	FALSE	finn-b-K11_ABSCANAL	1	192019835	0.0691	NA	0.8952	perianal abscess	Abscess of anal and rectal regions	Abscess of anal and rectal regions || ||	TRUE	igd	1	192019835	0.0177107	6.88766e-07	13102	FamilyXIIIAD3011group	TRUE	reported	Xe5qMx	textfile	2	1	TRUE
rs10263573	C	T	C	T	0.0649589	-0.0515	0.1759	0.2083	FALSE	FALSE	FALSE	finn-b-K11_ABSCANAL	9	136678954	0.0493	NA	0.2963	perianal abscess	Abscess of anal and rectal regions	Abscess of anal and rectal regions || ||	TRUE	igd	9	136678954	0.0147534	7.8781e-06	14197	FamilyXIIIAD3011group	TRUE	reported	Xe5qMx	textfile	2	1	TRUE
rs10263574	A	G	A	G	-0.0811384	0.0071	0.168	0.1953	FALSE	FALSE	FALSE	finn-b-K11_ABSCANAL	6	32695336	0.0537	NA	0.8952	perianal abscess	Abscess of anal and rectal regions	Abscess of anal and rectal regions || ||	TRUE	igd	6	32695336	0.0185669	8.92766e-06	13566	FamilyXIIIAD3011group	TRUE	reported	Xe5qMx	textfile	2	1	TRUE
rs10263575	A	G	A	G	0.10752	0.0616	0.0815	0.08438	FALSE	FALSE	FALSE	finn-b-K11_ABSCANAL	3	29811865	0.0725	NA	0.3955	perianal abscess	Abscess of anal and rectal regions	Abscess of anal and rectal regions || ||	TRUE	igd	3	29811865	0.0240482	8.70808e-06	13527	FamilyXIIIAD3011group	TRUE	reported	Xe5qMx	textfile	2	1	TRUE
rs10263576	C	G	C	G	0.0657834	-0.0436	0.2565	0.2902	FALSE	TRUE	FALSE	finn-b-K11_ABSCANAL	3	3556826	0.0451	NA	0.3344	perianal abscess	Abscess of anal and rectal regions	Abscess of anal and rectal regions || ||	TRUE	igd	3	3556826	0.0129056	3.87539e-07	14184	FamilyXIIIAD3011group	TRUE	reported	Xe5qMx	textfile	2	1	TRUE
rs10263577	A	G	A	G	0.0648288	0.0208	0.2237	0.2325	FALSE	FALSE	FALSE	finn-b-K11_ABSCANAL	3	70592215	0.0474	NA	0.660999	perianal abscess	Abscess of anal and rectal regions	Abscess of anal and rectal regions || ||	TRUE	igd	3	70592215	0.0140126	4.51737e-06	14466	LachnospiraceaeUCG004	TRUE	reported	xyLuE0	textfile	2	1	TRUE
rs10263578	T	C	T	C	0.133104	0.0633	0.0517	0.03868	FALSE	FALSE	FALSE	finn-b-K11_ABSCANAL	1	105287469	0.1043	NA	0.5441	perianal abscess	Abscess of anal and rectal regions	Abscess of anal and rectal regions || ||	TRUE	igd	1	105287469	0.0303566	7.0737e-06	9176	LachnospiraceaeUCG004	TRUE	reported	xyLuE0	textfile	2	1	TRUE
rs10263579	G	A	G	A	0.0554351	0.0006	0.4414	0.4983	FALSE	FALSE	FALSE	finn-b-K11_ABSCANAL	7	71303007	0.0401	NA	0.9879	perianal abscess	Abscess of anal and rectal regions	Abscess of anal and rectal regions || ||	TRUE	igd	7	71303007	0.0118375	2.98079e-06	14463	LachnospiraceaeUCG004	TRUE	reported	xyLuE0	textfile	2	1	TRUE
rs10263580	G	A	G	A	-0.062197	0.0537	0.34	0.2819	FALSE	FALSE	FALSE	finn-b-K11_ABSCANAL	1	240359089	0.0445	NA	0.2272	perianal abscess	Abscess of anal and rectal regions	Abscess of anal and rectal regions || ||	TRUE	igd	1	240359089	0.0125685	8.64875e-07	14464	LachnospiraceaeUCG004	TRUE	reported	xyLuE0	textfile	2	1	TRUE
rs10263581	A	G	A	G	0.0579792	-0.0089	0.3002	0.337	FALSE	FALSE	FALSE	finn-b-K11_ABSCANAL	14	40536481	0.0423	NA	0.8323	perianal abscess	Abscess of anal and rectal regions	Abscess of anal and rectal regions || ||	TRUE	igd	14	40536481	0.0125229	4.33949e-06	14463	LachnospiraceaeUCG004	TRUE	reported	xyLuE0	textfile	2	1	TRUE
rs10263582	A	G	A	G	-0.0799088	0.0047	0.1243	0.1399	FALSE	FALSE	FALSE	finn-b-K11_ABSCANAL	6	14817584	0.0576	NA	0.9346	perianal abscess	Abscess of anal and rectal regions	Abscess of anal and rectal regions || ||	TRUE	igd	6	14817584	0.017766	6.28457e-06	13710	LachnospiraceaeUCG004	TRUE	reported	xyLuE0	textfile	2	1	TRUE
rs10263583	C	T	C	T	-0.0542433	0.0208	0.4702	0.3879	FALSE	FALSE	FALSE	finn-b-K11_ABSCANAL	6	81318836	0.041	NA	0.611499	perianal abscess	Abscess of anal and rectal regions	Abscess of anal and rectal regions || ||	TRUE	igd	6	81318836	0.0118188	4.77076e-06	14463	LachnospiraceaeUCG004	TRUE	reported	xyLuE0	textfile	2	1	TRUE
rs10263584	G	C	G	C	-0.0901399	0.0922	0.0934	0.08529	FALSE	TRUE	FALSE	finn-b-K11_ABSCANAL	13	51292902	0.0715	NA	0.1972	perianal abscess	Abscess of anal and rectal regions	Abscess of anal and rectal regions || ||	TRUE	igd	13	51292902	0.0199712	9.83848e-06	14026	LachnospiraceaeUCG004	TRUE	reported	xyLuE0	textfile	2	1	TRUE
rs10263585	A	G	A	G	0.0548397	0.0004	0.4085	0.4711	FALSE	FALSE	FALSE	finn-b-K11_ABSCANAL	4	183247601	0.0407	NA	0.9924	perianal abscess	Abscess of anal and rectal regions	Abscess of anal and rectal regions || ||	TRUE	igd	4	183247601	0.0120844	6.30399e-06	14466	LachnospiraceaeUCG004	TRUE	reported	xyLuE0	textfile	2	1	TRUE
rs10263586	G	A	G	A	-0.0577091	-0.0444	0.4553	0.5379	FALSE	FALSE	FALSE	finn-b-K11_ABSCANAL	2	49904589	0.0403	NA	0.2698	perianal abscess	Abscess of anal and rectal regions	Abscess of anal and rectal regions || ||	TRUE	igd	2	49904589	0.0118338	1.20811e-06	14466	LachnospiraceaeUCG004	TRUE	reported	xyLuE0	textfile	2	1	TRUE
rs10263587	A	G	A	G	-0.109724	-0.0876	0.0726	0.05398	FALSE	FALSE	FALSE	finn-b-K11_ABSCANAL	12	24572337	0.0897	NA	0.3286	perianal abscess	Abscess of anal and rectal regions	Abscess of anal and rectal regions || ||	TRUE	igd	12	24572337	0.024221	4.86508e-06	13170	LachnospiraceaeUCG004	TRUE	reported	xyLuE0	textfile	2	1	TRUE
rs10263588	C	T	C	T	-0.05436	0.0997	0.4394	0.4702	FALSE	FALSE	FALSE	finn-b-K11_ABSCANAL	1	65990422	0.0401	NA	0.01295	perianal abscess	Abscess of anal and rectal regions	Abscess of anal and rectal regions || ||	TRUE	igd	1	65990422	0.011947	5.56781e-06	14458	LachnospiraceaeUCG004	TRUE	reported	xyLuE0	textfile	2	1	TRUE
rs10263589	A	G	A	G	0.108441	-0.0826	0.0686	0.04539	FALSE	FALSE	FALSE	finn-b-K11_ABSCANAL	3	154242406	0.0966	NA	0.3922	perianal abscess	Abscess of anal and rectal regions	Abscess of anal and rectal regions || ||	TRUE	igd	3	154242406	0.023825	5.77222e-06	12568	LachnospiraceaeUCG004	TRUE	reported	xyLuE0	textfile	2	1	TRUE
rs10263590	C	T	C	T	0.117605	0.115	0.0537	0.0546	FALSE	FALSE	FALSE	finn-b-K11_ABSCANAL	16	77238810	0.088	NA	0.1913	perianal abscess	Abscess of anal and rectal regions	Abscess of anal and rectal regions || ||	TRUE	igd	16	77238810	0.02339	1.03934e-06	16255	Blautia	TRUE	reported	nIW2Ek	textfile	2	1	TRUE
rs10263591	G	A	G	A	-0.206605	-0.1814	0.0437	0.01744	FALSE	FALSE	FALSE	finn-b-K11_ABSCANAL	1	175757311	0.1536	NA	0.2374	perianal abscess	Abscess of anal and rectal regions	Abscess of anal and rectal regions || ||	TRUE	igd	1	175757311	0.043992	5.186e-06	4902	Blautia	TRUE	reported	nIW2Ek	textfile	2	1	TRUE
rs10263592	T	C	T	C	0.196414	0.2451	0.0437	0.01485	FALSE	FALSE	FALSE	finn-b-K11_ABSCANAL	7	68396262	0.1692	NA	0.1475	perianal abscess	Abscess of anal and rectal regions	Abscess of anal and rectal regions || ||	TRUE	igd	7	68396262	0.0441122	8.83912e-06	4965	Blautia	TRUE	reported	nIW2Ek	textfile	2	1	TRUE
rs10263593	C	T	C	T	0.0625335	0.0334	0.2197	0.1354	FALSE	FALSE	FALSE	finn-b-K11_ABSCANAL	17	16895873	0.059	NA	0.5712	perianal abscess	Abscess of anal and rectal regions	Abscess of anal and rectal regions || ||	TRUE	igd	17	16895873	0.0129987	1.26117e-06	17815	Blautia	TRUE	reported	nIW2Ek	textfile	2	1	TRUE
rs10263594	T	C	T	C	-0.0622605	0.0889	0.171	0.2118	FALSE	FALSE	FALSE	finn-b-K11_ABSCANAL	6	9298640	0.0491	NA	0.0701407	perianal abscess	Abscess of anal and rectal regions	Abscess of anal and rectal regions || ||	TRUE	igd	6	9298640	0.0141804	8.82028e-06	18276	Blautia	TRUE	reported	nIW2Ek	textfile	2	1	TRUE
rs10263595	T	G	T	G	-0.0575596	0.0323	0.165	0.1731	FALSE	FALSE	FALSE	finn-b-K11_ABSCANAL	1	219117743	0.0528	NA	0.540201	perianal abscess	Abscess of anal and rectal regions	Abscess of anal and rectal regions || ||	TRUE	igd	1	219117743	0.0133492	7.16388e-06	18276	Blautia	TRUE	reported	nIW2Ek	textfile	2	1	TRUE
rs10263596	A	G	A	G	0.0501085	0.0044	0.336	0.299	FALSE	FALSE	FALSE	finn-b-K11_ABSCANAL	6	74605806	0.0437	NA	0.92	perianal abscess	Abscess of anal and rectal regions	Abscess of anal and rectal regions || ||	TRUE	igd	6	74605806	0.0110768	6.18905e-06	18276	Blautia	TRUE	reported	nIW2Ek	textfile	2	1	TRUE
rs10263597	T	C	T	C	0.0826207	-0.0348	0.0785	0.1066	FALSE	FALSE	FALSE	finn-b-K11_ABSCANAL	19	13420917	0.0651	NA	0.592899	perianal abscess	Abscess of anal and rectal regions	Abscess of anal and rectal regions || ||	TRUE	igd	19	13420917	0.0178239	5.10293e-06	18276	Blautia	TRUE	reported	nIW2Ek	textfile	2	1	TRUE
rs10263598	C	T	C	T	0.0601709	0.0297	0.2137	0.2231	FALSE	FALSE	FALSE	finn-b-K11_ABSCANAL	7	124210039	0.0481	NA	0.5362	perianal abscess	Abscess of anal and rectal regions	Abscess of anal and rectal regions || ||	TRUE	igd	7	124210039	0.0123443	1.00003e-06	18158	Blautia	TRUE	reported	nIW2Ek	textfile	2	1	TRUE
rs10263599	A	G	A	G	-0.0493376	-0.0104	0.4165	0.3244	FALSE	FALSE	FALSE	finn-b-K11_ABSCANAL	11	87805911	0.043	NA	0.8085	perianal abscess	Abscess of anal and rectal regions	Abscess of anal and rectal regions || ||	TRUE	igd	11	87805911	0.0107359	4.4908e-06	18274	Blautia	TRUE	reported	nIW2Ek	textfile	2	1	TRUE
rs10263600	A	G	A	G	0.125169	-0.1053	0.0547	0.06016	FALSE	FALSE	FALSE	finn-b-K11_ABSCANAL	19	1043103	0.0855	NA	0.218	perianal abscess	Abscess of anal and rectal regions	Abscess of anal and rectal regions || ||	TRUE	igd	19	1043103	0.0265408	1.73934e-06	12764	Blautia	TRUE	reported	nIW2Ek	textfile	2	1	TRUE
rs10263601	A	G	A	G	-0.0502178	0.0359	0.334	0.3692	FALSE	FALSE	FALSE	finn-b-K11_ABSCANAL	9	1866537	0.0422	NA	0.3958	perianal abscess	Abscess of anal and rectal regions	Abscess of anal and rectal regions || ||	TRUE	igd	9	1866537	0.0109853	4.09147e-06	18162	Blautia	TRUE	reported	nIW2Ek	textfile	2	1	TRUE
rs10263602	T	G	T	G	0.0488254	0.0021	0.4453	0.479	FALSE	FALSE	FALSE	finn-b-K11_ABSCANAL	16	81803497	0.0404	NA	0.9577	perianal abscess	Abscess of anal and rectal regions	Abscess of anal and rectal regions || ||	TRUE	igd	16	81803497	0.0109063	7.05777e-06	17215	Dorea	TRUE	reported	b9zQrF	textfile	2	1	TRUE
rs10263603	T	A	T	A	0.0881722	0.0309	0.0835	0.1171	FALSE	TRUE	FALSE	finn-b-K11_ABSCANAL	6	116078810	0.063	NA	0.623799	perianal abscess	Abscess of anal and rectal regions	Abscess of anal and rectal regions || ||	TRUE	igd	6	116078810	0.0193683	5.33123e-06	16086	Dorea	TRUE	reported	b9zQrF	textfile	2	1	TRUE
rs10263604	T	C	T	C	-0.055544	0.0071	0.2296	0.2378	FALSE	FALSE	FALSE	finn-b-K11_ABSCANAL	7	154978183	0.0471	NA	0.8805	perianal abscess	Abscess of anal and rectal regions	Abscess of anal and rectal regions || ||	TRUE	igd	7	154978183	0.0125223	9.15137e-06	17608	Dorea	TRUE	reported	b9zQrF	textfile	2	1	TRUE
rs10263605	G	A	G	A	0.0715309	0.0429	0.166	0.1108	FALSE	FALSE	FALSE	finn-b-K11_ABSCANAL	8	127905865	0.0639	NA	0.5018	perianal abscess	Abscess of anal and rectal regions	Abscess of anal and rectal regions || ||	TRUE	igd	8	127905865	0.0150878	2.25283e-06	17605	Dorea	TRUE	reported	b9zQrF	textfile	2	1	TRUE
rs10263606	C	T	C	T	0.0697217	-0.0328	0.1282	0.1585	FALSE	FALSE	FALSE	finn-b-K11_ABSCANAL	4	60992340	0.055	NA	0.550399	perianal abscess	Abscess of anal and rectal regions	Abscess of anal and rectal regions || ||	TRUE	igd	4	60992340	0.0150285	4.56686e-06	17609	Dorea	TRUE	reported	b9zQrF	textfile	2	1	TRUE
rs10263607	A	G	A	G	0.0516127	0.0044	0.336	0.299	FALSE	FALSE	FALSE	finn-b-K11_ABSCANAL	6	74605806	0.0437	NA	0.92	perianal abscess	Abscess of anal and rectal regions	Abscess of anal and rectal regions || ||	TRUE	igd	6	74605806	0.0112852	5.28702e-06	17610	Dorea	TRUE	reported	b9zQrF	textfile	2	1	TRUE
rs10263608	T	G	T	G	-0.0497368	0.0362	0.3757	0.4704	FALSE	FALSE	FALSE	finn-b-K11_ABSCANAL	3	6826520	0.0407	NA	0.3728	perianal abscess	Abscess of anal and rectal regions	Abscess of anal and rectal regions || ||	TRUE	igd	3	6826520	0.0112621	8.8006e-06	17215	Dorea	TRUE	reported	b9zQrF	textfile	2	1	TRUE
rs10263609	G	A	G	A	0.163846	-0.0048	0.0328	0.05006	FALSE	FALSE	FALSE	finn-b-K11_ABSCANAL	11	8729057	0.0918	NA	0.9585	perianal abscess	Abscess of anal and rectal regions	Abscess of anal and rectal regions || ||	TRUE	igd	11	8729057	0.036608	7.68057e-06	5322	Dorea	TRUE	reported	b9zQrF	textfile	2	1	TRUE
rs10263610	C	T	C	T	0.0574165	-0.0096	0.2455	0.2394	FALSE	FALSE	FALSE	finn-b-K11_ABSCANAL	17	70733523	0.0471	NA	0.8389	perianal abscess	Abscess of anal and rectal regions	Abscess of anal and rectal regions || ||	TRUE	igd	17	70733523	0.0122472	4.0069e-06	17600	Dorea	TRUE	reported	b9zQrF	textfile	2	1	TRUE
rs10263611	A	G	A	G	-0.0974091	-0.1706	0.0875	0.04268	FALSE	FALSE	FALSE	finn-b-K11_ABSCANAL	8	15768657	0.0997	NA	0.0869	perianal abscess	Abscess of anal and rectal regions	Abscess of anal and rectal regions || ||	TRUE	igd	8	15768657	0.0194379	7.46605e-07	16210	Dorea	TRUE	reported	b9zQrF	textfile	2	1	TRUE
rs10263612	T	A	T	A	-0.0634136	0.0627	0.1988	0.1368	FALSE	TRUE	FALSE	finn-b-K11_ABSCANAL	9	106815466	0.0585	NA	0.2839	perianal abscess	Abscess of anal and rectal regions	Abscess of anal and rectal regions || ||	TRUE	igd	9	106815466	0.0142227	5.77508e-06	16819	Dorea	TRUE	reported	b9zQrF	textfile	2	1	TRUE
rs10263613	C	T	C	T	-0.13745	-0.0954	0.0606	0.02078	FALSE	FALSE	FALSE	finn-b-K11_ABSCANAL	6	25078050	0.1402	NA	0.4962	perianal abscess	Abscess of anal and rectal regions	Abscess of anal and rectal regions || ||	TRUE	igd	6	25078050	0.0299983	3.1674e-06	9596	Dorea	TRUE	reported	b9zQrF	textfile	2	1	TRUE
rs10263614	T	C	T	C	0.0956023	-0.0408	0.0954	0.09181	FALSE	FALSE	FALSE	finn-b-K11_ABSCANAL	6	148601905	0.0694	NA	0.5565	perianal abscess	Abscess of anal and rectal regions	Abscess of anal and rectal regions || ||	TRUE	igd	6	148601905	0.0212961	8.91914e-06	13383	Barnesiella	TRUE	reported	TBQlDp	textfile	2	1	TRUE
rs10263615	C	T	C	T	-0.0550716	-0.0715	0.4692	0.4893	FALSE	FALSE	FALSE	finn-b-K11_ABSCANAL	15	87145913	0.04	NA	0.0740406	perianal abscess	Abscess of anal and rectal regions	Abscess of anal and rectal regions || ||	TRUE	igd	15	87145913	0.0120039	4.94527e-06	14205	Barnesiella	TRUE	reported	TBQlDp	textfile	2	1	TRUE
rs10263616	T	C	T	C	-0.0583747	0.0304	0.3698	0.3247	FALSE	FALSE	FALSE	finn-b-K11_ABSCANAL	7	122021518	0.0433	NA	0.4831	perianal abscess	Abscess of anal and rectal regions	Abscess of anal and rectal regions || ||	TRUE	igd	7	122021518	0.0123176	2.29017e-06	13945	Barnesiella	TRUE	reported	TBQlDp	textfile	2	1	TRUE
rs10263617	G	A	G	A	0.0559495	0.0186	0.5089	0.5552	FALSE	FALSE	FALSE	finn-b-K11_ABSCANAL	6	23435415	0.0404	NA	0.6453	perianal abscess	Abscess of anal and rectal regions	Abscess of anal and rectal regions || ||	TRUE	igd	6	23435415	0.0119716	3.00294e-06	13945	Barnesiella	TRUE	reported	TBQlDp	textfile	2	1	TRUE
rs10263618	G	C	G	C	0.0915241	0.0097	0.1064	0.1614	FALSE	TRUE	FALSE	finn-b-K11_ABSCANAL	7	10076378	0.0547	NA	0.8599	perianal abscess	Abscess of anal and rectal regions	Abscess of anal and rectal regions || ||	TRUE	igd	7	10076378	0.0194623	3.82634e-06	14208	Barnesiella	TRUE	reported	TBQlDp	textfile	2	1	TRUE
rs10263619	A	G	A	G	-0.0697176	0.0106	0.2545	0.2602	FALSE	FALSE	FALSE	finn-b-K11_ABSCANAL	4	5730954	0.0464	NA	0.8191	perianal abscess	Abscess of anal and rectal regions	Abscess of anal and rectal regions || ||	TRUE	igd	4	5730954	0.0139537	4.65027e-07	13893	Barnesiella	TRUE	reported	TBQlDp	textfile	2	1	TRUE
rs10263620	G	A	G	A	-0.165859	-0.0451	0.0487	0.01438	FALSE	FALSE	FALSE	finn-b-K11_ABSCANAL	6	110831148	0.1711	NA	0.792301	perianal abscess	Abscess of anal and rectal regions	Abscess of anal and rectal regions || ||	TRUE	igd	6	110831148	0.0337309	8.50874e-07	8091	Barnesiella	TRUE	reported	TBQlDp	textfile	2	1	TRUE
rs10263621	C	G	C	G	-0.0791324	-0.0499	0.1561	0.1102	FALSE	TRUE	FALSE	finn-b-K11_ABSCANAL	8	25834694	0.0647	NA	0.4401	perianal abscess	Abscess of anal and rectal regions	Abscess of anal and rectal regions || ||	TRUE	igd	8	25834694	0.0174957	6.47627e-06	13698	Barnesiella	TRUE	reported	TBQlDp	textfile	2	1	TRUE
rs10263622	A	T	A	T	-0.09152	0.0157	0.0974	0.1118	FALSE	TRUE	FALSE	finn-b-K11_ABSCANAL	1	206216607	0.0647	NA	0.808	perianal abscess	Abscess of anal and rectal regions	Abscess of anal and rectal regions || ||	TRUE	igd	1	206216607	0.0210002	7.93418e-06	12399	Barnesiella	TRUE	reported	TBQlDp	textfile	2	1	TRUE
rs10263623	A	G	A	G	0.0917125	0.006	0.1243	0.07665	FALSE	FALSE	FALSE	finn-b-K11_ABSCANAL	3	181589155	0.0772	NA	0.9377	perianal abscess	Abscess of anal and rectal regions	Abscess of anal and rectal regions || ||	TRUE	igd	3	181589155	0.0190133	2.94763e-06	13394	Barnesiella	TRUE	reported	TBQlDp	textfile	2	1	TRUE
rs10263624	A	G	A	G	-0.0690763	0.0295	0.1581	0.1416	FALSE	FALSE	FALSE	finn-b-K11_ABSCANAL	3	44327429	0.0575	NA	0.6074	perianal abscess	Abscess of anal and rectal regions	Abscess of anal and rectal regions || ||	TRUE	igd	3	44327429	0.0149374	4.24161e-06	13945	Barnesiella	TRUE	reported	TBQlDp	textfile	2	1	TRUE
rs10263625	T	C	T	C	-0.114369	-0.1395	0.0656	0.07487	FALSE	FALSE	FALSE	finn-b-K11_ABSCANAL	4	102616869	0.0762	NA	0.0673907	perianal abscess	Abscess of anal and rectal regions	Abscess of anal and rectal regions || ||	TRUE	igd	4	102616869	0.0253873	6.76169e-06	12984	Barnesiella	TRUE	reported	TBQlDp	textfile	2	1	TRUE
rs10263626	C	T	C	T	-0.0778559	-0.0621	0.1441	0.2302	FALSE	FALSE	FALSE	finn-b-K11_ABSCANAL	8	105458416	0.0479	NA	0.1949	perianal abscess	Abscess of anal and rectal regions	Abscess of anal and rectal regions || ||	TRUE	igd	8	105458416	0.017164	6.7766e-06	14201	Barnesiella	TRUE	reported	TBQlDp	textfile	2	1	TRUE
rs10263627	T	G	T	G	-0.0891491	0.028	0.1213	0.1509	FALSE	FALSE	FALSE	finn-b-K11_ABSCANAL	5	54107036	0.0577	NA	0.6269	perianal abscess	Abscess of anal and rectal regions	Abscess of anal and rectal regions || ||	TRUE	igd	5	54107036	0.0195601	3.16354e-06	13394	Barnesiella	TRUE	reported	TBQlDp	textfile	2	1	TRUE
rs10263628	A	G	A	G	-0.0818645	-0.0489	0.1252	0.1388	FALSE	FALSE	FALSE	finn-b-K11_ABSCANAL	4	114546595	0.0578	NA	0.3972	perianal abscess	Abscess of anal and rectal regions	Abscess of anal and rectal regions || ||	TRUE	igd	4	114546595	0.0176441	4.23302e-06	13657	Barnesiella	TRUE	reported	TBQlDp	textfile	2	1	TRUE
rs10263629	T	C	T	C	-0.127185	-0.0463	0.0755	0.1388	FALSE	FALSE	FALSE	finn-b-K11_ABSCANAL	1	68664315	0.0585	NA	0.4289	perianal abscess	Abscess of anal and rectal regions	Abscess of anal and rectal regions || ||	TRUE	igd	1	68664315	0.0281887	6.54764e-06	8855	Desulfovibrio	TRUE	reported	0HpCYf	textfile	2	1	TRUE
rs10263630	G	A	G	A	0.119141	0.1618	0.0934	0.09058	FALSE	FALSE	FALSE	finn-b-K11_ABSCANAL	3	67478973	0.0696	NA	0.02009	perianal abscess	Abscess of anal and rectal regions	Abscess of anal and rectal regions || ||	TRUE	igd	3	67478973	0.0250891	3.78665e-06	9241	Desulfovibrio	TRUE	reported	0HpCYf	textfile	2	1	TRUE
rs10263631	A	G	A	G	0.109402	-0.1049	0.1173	0.04728	FALSE	FALSE	FALSE	finn-b-K11_ABSCANAL	2	198089911	0.0948	NA	0.2683	perianal abscess	Abscess of anal and rectal regions	Abscess of anal and rectal regions || ||	TRUE	igd	2	198089911	0.0226964	1.7945e-06	8776	Desulfovibrio	TRUE	reported	0HpCYf	textfile	2	1	TRUE
rs10263632	A	G	A	G	-0.0654931	-0.021	0.4732	0.5066	FALSE	FALSE	FALSE	finn-b-K11_ABSCANAL	10	130170270	0.0402	NA	0.6019	perianal abscess	Abscess of anal and rectal regions	Abscess of anal and rectal regions || ||	TRUE	igd	10	130170270	0.0148681	9.14277e-06	9241	Desulfovibrio	TRUE	reported	0HpCYf	textfile	2	1	TRUE
rs10263633	G	A	G	A	0.154496	-0.0864	0.0726	0.0525	FALSE	FALSE	FALSE	finn-b-K11_ABSCANAL	13	64264446	0.0922	NA	0.3487	perianal abscess	Abscess of anal and rectal regions	Abscess of anal and rectal regions || ||	TRUE	igd	13	64264446	0.0339396	6.65421e-06	7225	Desulfovibrio	TRUE	reported	0HpCYf	textfile	2	1	TRUE
rs10263634	C	T	C	T	0.0811971	0.0089	0.2485	0.2288	FALSE	FALSE	FALSE	finn-b-K11_ABSCANAL	8	105462047	0.0481	NA	0.8532	perianal abscess	Abscess of anal and rectal regions	Abscess of anal and rectal regions || ||	TRUE	igd	8	105462047	0.0174234	2.42439e-06	8949	Desulfovibrio	TRUE	reported	0HpCYf	textfile	2	1	TRUE
rs10263635	G	A	G	A	0.212582	0.0547	0.0686	0.0439	FALSE	FALSE	FALSE	finn-b-K11_ABSCANAL	18	13447995	0.1012	NA	0.5886	perianal abscess	Abscess of anal and rectal regions	Abscess of anal and rectal regions || ||	TRUE	igd	18	13447995	0.0470044	5.64315e-06	3476	Desulfovibrio	TRUE	reported	0HpCYf	textfile	2	1	TRUE
rs10263636	T	C	T	C	0.0770979	-0.0009	0.2604	0.205	FALSE	FALSE	FALSE	finn-b-K11_ABSCANAL	5	139410687	0.0506	NA	0.985	perianal abscess	Abscess of anal and rectal regions	Abscess of anal and rectal regions || ||	TRUE	igd	5	139410687	0.0169735	4.93857e-06	9241	Desulfovibrio	TRUE	reported	0HpCYf	textfile	2	1	TRUE
rs10263637	T	G	T	G	-0.106594	0.0081	0.1064	0.08034	FALSE	FALSE	FALSE	finn-b-K11_ABSCANAL	8	57972916	0.0738	NA	0.9122	perianal abscess	Abscess of anal and rectal regions	Abscess of anal and rectal regions || ||	TRUE	igd	8	57972916	0.0239337	8.29763e-06	8985	Desulfovibrio	TRUE	reported	0HpCYf	textfile	2	1	TRUE
rs10263638	C	A	C	A	-0.070287	-0.0557	0.2893	0.2926	FALSE	FALSE	FALSE	finn-b-K11_ABSCANAL	5	52653978	0.0439	NA	0.2047	perianal abscess	Abscess of anal and rectal regions	Abscess of anal and rectal regions || ||	TRUE	igd	5	52653978	0.0157691	9.95869e-06	9241	Desulfovibrio	TRUE	reported	0HpCYf	textfile	2	1	TRUE
rs10263639	G	C	G	C	0.0655855	-0.0047	0.2783	0.2743	FALSE	TRUE	FALSE	finn-b-K11_ABSCANAL	1	105422565	0.0449	NA	0.9172	perianal abscess	Abscess of anal and rectal regions	Abscess of anal and rectal regions || ||	TRUE	igd	1	105422565	0.0142236	4.06353e-06	11863	Akkermansia	TRUE	reported	Amgs1M	textfile	2	1	TRUE
rs10263640	T	C	T	C	0.0911199	-0.0351	0.166	0.1782	FALSE	FALSE	FALSE	finn-b-K11_ABSCANAL	12	130309670	0.0538	NA	0.5145	perianal abscess	Abscess of anal and rectal regions	Abscess of anal and rectal regions || ||	TRUE	igd	12	130309670	0.0196748	3.39236e-06	11620	Akkermansia	TRUE	reported	Amgs1M	textfile	2	1	TRUE
rs10263641	A	G	A	G	0.204406	0.0202	0.0447	0.04765	FALSE	FALSE	FALSE	finn-b-K11_ABSCANAL	18	49473635	0.0943	NA	0.8302	perianal abscess	Abscess of anal and rectal regions	Abscess of anal and rectal regions || ||	TRUE	igd	18	49473635	0.0431629	3.01139e-06	4974	Akkermansia	TRUE	reported	Amgs1M	textfile	2	1	TRUE
rs10263642	T	C	T	C	0.0750473	-0.0148	0.2386	0.1695	FALSE	FALSE	FALSE	finn-b-K11_ABSCANAL	4	95027272	0.0536	NA	0.7824	perianal abscess	Abscess of anal and rectal regions	Abscess of anal and rectal regions || ||	TRUE	igd	4	95027272	0.0150184	6.58393e-07	11860	Akkermansia	TRUE	reported	Amgs1M	textfile	2	1	TRUE
rs10263643	G	A	G	A	0.061772	-0.0282	0.4563	0.4268	FALSE	FALSE	FALSE	finn-b-K11_ABSCANAL	15	97570657	0.0405	NA	0.4859	perianal abscess	Abscess of anal and rectal regions	Abscess of anal and rectal regions || ||	TRUE	igd	15	97570657	0.0130954	2.26482e-06	11862	Akkermansia	TRUE	reported	Amgs1M	textfile	2	1	TRUE
rs10263644	C	T	C	T	0.0745352	0.0452	0.2217	0.2613	FALSE	FALSE	FALSE	finn-b-K11_ABSCANAL	16	81063149	0.0458	NA	0.3239	perianal abscess	Abscess of anal and rectal regions	Abscess of anal and rectal regions || ||	TRUE	igd	16	81063149	0.0156201	2.71569e-06	11689	Akkermansia	TRUE	reported	Amgs1M	textfile	2	1	TRUE
rs10263645	G	A	G	A	0.0685454	-0.0169	0.2873	0.2831	FALSE	FALSE	FALSE	finn-b-K11_ABSCANAL	10	5064327	0.0448	NA	0.706601	perianal abscess	Abscess of anal and rectal regions	Abscess of anal and rectal regions || ||	TRUE	igd	10	5064327	0.0147701	2.99799e-06	11689	Akkermansia	TRUE	reported	Amgs1M	textfile	2	1	TRUE
rs10263646	A	G	A	G	0.0649225	-0.0116	0.34	0.3492	FALSE	FALSE	FALSE	finn-b-K11_ABSCANAL	11	130280667	0.0421	NA	0.783	perianal abscess	Abscess of anal and rectal regions	Abscess of anal and rectal regions || ||	TRUE	igd	11	130280667	0.0135934	1.10359e-06	11857	Akkermansia	TRUE	reported	Amgs1M	textfile	2	1	TRUE
rs10263647	G	A	G	A	-0.0760539	-0.0694	0.1779	0.2237	FALSE	FALSE	FALSE	finn-b-K11_ABSCANAL	1	41074472	0.0484	NA	0.1519	perianal abscess	Abscess of anal and rectal regions	Abscess of anal and rectal regions || ||	TRUE	igd	1	41074472	0.0167769	6.32116e-06	11590	Akkermansia	TRUE	reported	Amgs1M	textfile	2	1	TRUE
rs10263648	T	C	T	C	0.112623	0.1562	0.0785	0.0479	FALSE	FALSE	FALSE	finn-b-K11_ABSCANAL	4	100544188	0.0936	NA	0.0953191	perianal abscess	Abscess of anal and rectal regions	Abscess of anal and rectal regions || ||	TRUE	igd	4	100544188	0.0236434	1.4802e-06	11215	Akkermansia	TRUE	reported	Amgs1M	textfile	2	1	TRUE
rs10263649	A	G	A	G	-0.0703407	0.1009	0.2793	0.1893	FALSE	FALSE	FALSE	finn-b-K11_ABSCANAL	6	56341481	0.0512	NA	0.0490004	perianal abscess	Abscess of anal and rectal regions	Abscess of anal and rectal regions || ||	TRUE	igd	6	56341481	0.0147133	2.59886e-06	11857	Akkermansia	TRUE	reported	Amgs1M	textfile	2	1	TRUE
rs10263650	G	A	G	A	-0.0632957	0.017	0.3111	0.273	FALSE	FALSE	FALSE	finn-b-K11_ABSCANAL	20	31867840	0.045	NA	0.705399	perianal abscess	Abscess of anal and rectal regions	Abscess of anal and rectal regions || ||	TRUE	igd	20	31867840	0.0143777	9.17126e-06	11808	Akkermansia	TRUE	reported	Amgs1M	textfile	2	1	TRUE
rs10263651	T	C	T	C	-0.188618	0.0778	0.0577	0.08148	FALSE	FALSE	FALSE	finn-b-K11_ABSCANAL	1	9136139	0.0736	NA	0.2909	perianal abscess	Abscess of anal and rectal regions	Abscess of anal and rectal regions || ||	TRUE	igd	1	9136139	0.0403613	3.34648e-06	5036	Eggerthella	TRUE	reported	wWaOlI	textfile	2	1	TRUE
rs10263652	A	C	A	C	-0.121331	0.052	0.1571	0.1644	FALSE	FALSE	FALSE	finn-b-K11_ABSCANAL	3	20807454	0.0543	NA	0.3387	perianal abscess	Abscess of anal and rectal regions	Abscess of anal and rectal regions || ||	TRUE	igd	3	20807454	0.0272024	7.61915e-06	5147	Eggerthella	TRUE	reported	wWaOlI	textfile	2	1	TRUE
rs10263653	G	A	G	A	0.0907728	0.0059	0.4423	0.4878	FALSE	FALSE	FALSE	finn-b-K11_ABSCANAL	11	102461599	0.0399	NA	0.8824	perianal abscess	Abscess of anal and rectal regions	Abscess of anal and rectal regions || ||	TRUE	igd	11	102461599	0.0198096	5.23136e-06	5147	Eggerthella	TRUE	reported	wWaOlI	textfile	2	1	TRUE
rs10263654	G	A	G	A	0.102572	-0.0458	0.2922	0.2844	FALSE	FALSE	FALSE	finn-b-K11_ABSCANAL	21	29778032	0.0447	NA	0.3061	perianal abscess	Abscess of anal and rectal regions	Abscess of anal and rectal regions || ||	TRUE	igd	21	29778032	0.0221108	3.88889e-06	5147	Eggerthella	TRUE	reported	wWaOlI	textfile	2	1	TRUE
rs10263655	A	G	A	G	0.0980582	0.0074	0.502	0.5403	FALSE	FALSE	FALSE	finn-b-K11_ABSCANAL	7	38335954	0.0406	NA	0.8558	perianal abscess	Abscess of anal and rectal regions	Abscess of anal and rectal regions || ||	TRUE	igd	7	38335954	0.0197653	7.36205e-07	5147	Eggerthella	TRUE	reported	wWaOlI	textfile	2	1	TRUE
rs10263656	T	G	T	G	-0.107774	-0.081	0.2664	0.223	FALSE	FALSE	FALSE	finn-b-K11_ABSCANAL	2	45453805	0.0483	NA	0.0937001	perianal abscess	Abscess of anal and rectal regions	Abscess of anal and rectal regions || ||	TRUE	igd	2	45453805	0.0236527	4.17589e-06	5147	Eggerthella	TRUE	reported	wWaOlI	textfile	2	1	TRUE
rs10263657	G	A	G	A	0.110522	0.006	0.1789	0.1024	FALSE	FALSE	FALSE	finn-b-K11_ABSCANAL	17	17098213	0.0669	NA	0.9283	perianal abscess	Abscess of anal and rectal regions	Abscess of anal and rectal regions || ||	TRUE	igd	17	17098213	0.0247653	5.71461e-06	4906	Eggerthella	TRUE	reported	wWaOlI	textfile	2	1	TRUE
rs10263658	C	T	C	T	0.0879736	0.0273	0.5139	0.468	FALSE	FALSE	FALSE	finn-b-K11_ABSCANAL	2	141337454	0.0404	NA	0.4983	perianal abscess	Abscess of anal and rectal regions	Abscess of anal and rectal regions || ||	TRUE	igd	2	141337454	0.0197127	8.37122e-06	5147	Eggerthella	TRUE	reported	wWaOlI	textfile	2	1	TRUE
rs10263659	T	C	T	C	0.108495	0.0122	0.1978	0.2582	FALSE	FALSE	FALSE	finn-b-K11_ABSCANAL	15	65691324	0.0464	NA	0.7926	perianal abscess	Abscess of anal and rectal regions	Abscess of anal and rectal regions || ||	TRUE	igd	15	65691324	0.0245457	8.94216e-06	5083	Eggerthella	TRUE	reported	wWaOlI	textfile	2	1	TRUE
rs10263660	C	T	C	T	0.175349	0.0202	0.0815	0.05252	FALSE	FALSE	FALSE	finn-b-K11_ABSCANAL	20	55647869	0.0908	NA	0.8241	perianal abscess	Abscess of anal and rectal regions	Abscess of anal and rectal regions || ||	TRUE	igd	20	55647869	0.0378576	4.82574e-06	4814	Eggerthella	TRUE	reported	wWaOlI	textfile	2	1	TRUE
rs10263661	A	G	A	G	0.135265	0.0409	0.0706	0.08498	FALSE	FALSE	FALSE	finn-b-K11_ABSCANAL	11	56664962	0.0744	NA	0.5823	perianal abscess	Abscess of anal and rectal regions	Abscess of anal and rectal regions || ||	TRUE	igd	11	56664962	0.0298411	6.55162e-06	8974	Butyricimonas	TRUE	reported	35dJ3f	textfile	2	1	TRUE
rs10263662	G	A	G	A	-0.144881	-0.0527	0.0845	0.04412	FALSE	FALSE	FALSE	finn-b-K11_ABSCANAL	21	16550389	0.098	NA	0.5909	perianal abscess	Abscess of anal and rectal regions	Abscess of anal and rectal regions || ||	TRUE	igd	21	16550389	0.0274574	1.73694e-07	9949	Butyricimonas	TRUE	reported	35dJ3f	textfile	2	1	TRUE
rs10263663	G	A	G	A	-0.086278	-0.0065	0.1292	0.123	FALSE	FALSE	FALSE	finn-b-K11_ABSCANAL	12	129438771	0.0612	NA	0.9157	perianal abscess	Abscess of anal and rectal regions	Abscess of anal and rectal regions || ||	TRUE	igd	12	129438771	0.0196846	6.70067e-06	10658	Butyricimonas	TRUE	reported	35dJ3f	textfile	2	1	TRUE
rs10263664	A	C	A	C	0.122037	0.1941	0.0716	0.04485	FALSE	FALSE	FALSE	finn-b-K11_ABSCANAL	18	34091618	0.0962	NA	0.0436004	perianal abscess	Abscess of anal and rectal regions	Abscess of anal and rectal regions || ||	TRUE	igd	18	34091618	0.0269587	6.36646e-06	10383	Butyricimonas	TRUE	reported	35dJ3f	textfile	2	1	TRUE
rs10263665	G	A	G	A	0.113124	0.0946	0.0915	0.06871	FALSE	FALSE	FALSE	finn-b-K11_ABSCANAL	16	22172866	0.0795	NA	0.2341	perianal abscess	Abscess of anal and rectal regions	Abscess of anal and rectal regions || ||	TRUE	igd	16	22172866	0.0248176	4.76256e-06	10123	Butyricimonas	TRUE	reported	35dJ3f	textfile	2	1	TRUE
rs10263666	G	T	G	T	0.062721	-0.0217	0.4513	0.4491	FALSE	FALSE	FALSE	finn-b-K11_ABSCANAL	15	80528373	0.0403	NA	0.5903	perianal abscess	Abscess of anal and rectal regions	Abscess of anal and rectal regions || ||	TRUE	igd	15	80528373	0.0138998	6.87713e-06	10734	Butyricimonas	TRUE	reported	35dJ3f	textfile	2	1	TRUE
rs10263667	G	C	G	C	0.0713357	-0.0127	0.3767	0.3074	FALSE	TRUE	FALSE	finn-b-K11_ABSCANAL	5	62119947	0.0436	NA	0.770801	perianal abscess	Abscess of anal and rectal regions	Abscess of anal and rectal regions || ||	TRUE	igd	5	62119947	0.0145396	8.5808e-07	10634	Butyricimonas	TRUE	reported	35dJ3f	textfile	2	1	TRUE
rs10263668	G	C	G	C	-0.0694173	-0.0261	0.3221	0.3255	FALSE	TRUE	FALSE	finn-b-K11_ABSCANAL	1	45082825	0.0433	NA	0.546799	perianal abscess	Abscess of anal and rectal regions	Abscess of anal and rectal regions || ||	TRUE	igd	1	45082825	0.0150795	5.38157e-06	10634	Butyricimonas	TRUE	reported	35dJ3f	textfile	2	1	TRUE
rs10263669	C	G	C	G	0.0759694	0.1059	0.2048	0.2668	FALSE	TRUE	FALSE	finn-b-K11_ABSCANAL	5	997217	0.0457	NA	0.02048	perianal abscess	Abscess of anal and rectal regions	Abscess of anal and rectal regions || ||	TRUE	igd	5	997217	0.0167617	8.1865e-06	10557	Butyricimonas	TRUE	reported	35dJ3f	textfile	2	1	TRUE
rs10263670	G	A	G	A	-0.0732608	0.0473	0.2624	0.3447	FALSE	FALSE	FALSE	finn-b-K11_ABSCANAL	19	49162501	0.0423	NA	0.264	perianal abscess	Abscess of anal and rectal regions	Abscess of anal and rectal regions || ||	TRUE	igd	19	49162501	0.0158324	3.8981e-06	10557	Butyricimonas	TRUE	reported	35dJ3f	textfile	2	1	TRUE
rs10263671	T	C	T	C	-0.0872983	-0.0053	0.1829	0.1995	FALSE	FALSE	FALSE	finn-b-K11_ABSCANAL	5	159867647	0.0501	NA	0.9156	perianal abscess	Abscess of anal and rectal regions	Abscess of anal and rectal regions || ||	TRUE	igd	5	159867647	0.0174893	7.41905e-07	10634	Butyricimonas	TRUE	reported	35dJ3f	textfile	2	1	TRUE
rs10263672	A	C	A	C	0.0703539	0.0223	0.3549	0.2742	FALSE	FALSE	FALSE	finn-b-K11_ABSCANAL	10	72711156	0.0452	NA	0.621001	perianal abscess	Abscess of anal and rectal regions	Abscess of anal and rectal regions || ||	TRUE	igd	10	72711156	0.0144439	8.8546e-07	10737	Butyricimonas	TRUE	reported	35dJ3f	textfile	2	1	TRUE
rs10263673	G	T	G	T	-0.133188	0.0055	0.0726	0.0322	FALSE	FALSE	FALSE	finn-b-K11_ABSCANAL	2	83093264	0.1134	NA	0.9616	perianal abscess	Abscess of anal and rectal regions	Abscess of anal and rectal regions || ||	TRUE	igd	2	83093264	0.0289905	4.80413e-06	9776	Butyricimonas	TRUE	reported	35dJ3f	textfile	2	1	TRUE
rs10263674	A	G	A	G	0.0664154	-0.0646	0.3231	0.2441	FALSE	FALSE	FALSE	finn-b-K11_ABSCANAL	10	72443070	0.0468	NA	0.1679	perianal abscess	Abscess of anal and rectal regions	Abscess of anal and rectal regions || ||	TRUE	igd	10	72443070	0.0149766	8.24599e-06	10736	Butyricimonas	TRUE	reported	35dJ3f	textfile	2	1	TRUE
rs10263675	A	G	A	G	-0.14948	-0.2159	0.0577	0.0255	FALSE	FALSE	FALSE	finn-b-K11_ABSCANAL	3	78740009	0.1288	NA	0.0937907	perianal abscess	Abscess of anal and rectal regions	Abscess of anal and rectal regions || ||	TRUE	igd	3	78740009	0.0327073	4.0581e-06	8207	Butyricimonas	TRUE	reported	35dJ3f	textfile	2	1	TRUE
rs10263676	C	T	C	T	0.0680719	-0.0244	0.3022	0.2931	FALSE	FALSE	FALSE	finn-b-K11_ABSCANAL	8	4834406	0.044	NA	0.5785	perianal abscess	Abscess of anal and rectal regions	Abscess of anal and rectal regions || ||	TRUE	igd	8	4834406	0.0148172	4.50359e-06	10737	Butyricimonas	TRUE	reported	35dJ3f	textfile	2	1	TRUE
rs10263677	A	G	A	G	-0.149047	-0.0354	0.0427	0.03453	FALSE	FALSE	FALSE	finn-b-K11_ABSCANAL	17	33761027	0.1094	NA	0.7465	perianal abscess	Abscess of anal and rectal regions	Abscess of anal and rectal regions || ||	TRUE	igd	17	33761027	0.0333271	7.8777e-06	8579	FamilyXIIIUCG001	TRUE	reported	PXwXAg	textfile	2	1	TRUE
rs10263678	T	A	T	A	-0.121679	0.043	0.0706	0.04853	FALSE	TRUE	FALSE	finn-b-K11_ABSCANAL	15	25151194	0.0936	NA	0.6458	perianal abscess	Abscess of anal and rectal regions	Abscess of anal and rectal regions || ||	TRUE	igd	15	25151194	0.0260821	3.04638e-06	11989	FamilyXIIIUCG001	TRUE	reported	PXwXAg	textfile	2	1	TRUE
rs10263679	T	C	T	C	-0.0647298	0.0063	0.3012	0.3948	FALSE	FALSE	FALSE	finn-b-K11_ABSCANAL	1	85228325	0.0411	NA	0.8788	perianal abscess	Abscess of anal and rectal regions	Abscess of anal and rectal regions || ||	TRUE	igd	1	85228325	0.0134065	1.17378e-06	12748	FamilyXIIIUCG001	TRUE	reported	PXwXAg	textfile	2	1	TRUE
rs10263680	T	C	T	C	-0.0665521	0.0163	0.2962	0.2729	FALSE	FALSE	FALSE	finn-b-K11_ABSCANAL	3	188224096	0.0451	NA	0.7183	perianal abscess	Abscess of anal and rectal regions	Abscess of anal and rectal regions || ||	TRUE	igd	3	188224096	0.0137151	1.24935e-06	12751	FamilyXIIIUCG001	TRUE	reported	PXwXAg	textfile	2	1	TRUE
rs10263681	C	G	C	G	-0.0759406	0.0231	0.1859	0.1997	FALSE	TRUE	FALSE	finn-b-K11_ABSCANAL	21	45153079	0.0501	NA	0.6443	perianal abscess	Abscess of anal and rectal regions	Abscess of anal and rectal regions || ||	TRUE	igd	21	45153079	0.0165099	5.35677e-06	12748	FamilyXIIIUCG001	TRUE	reported	PXwXAg	textfile	2	1	TRUE
rs10263682	G	A	G	A	-0.112639	0.0448	0.0646	0.0895	FALSE	FALSE	FALSE	finn-b-K11_ABSCANAL	1	183503664	0.0706	NA	0.5259	perianal abscess	Abscess of anal and rectal regions	Abscess of anal and rectal regions || ||	TRUE	igd	1	183503664	0.0242751	5.19705e-06	12407	FamilyXIIIUCG001	TRUE	reported	PXwXAg	textfile	2	1	TRUE
rs10263683	C	T	C	T	-0.0611904	-0.0132	0.2982	0.2493	FALSE	FALSE	FALSE	finn-b-K11_ABSCANAL	6	76598635	0.0462	NA	0.7759	perianal abscess	Abscess of anal and rectal regions	Abscess of anal and rectal regions || ||	TRUE	igd	6	76598635	0.013457	4.29181e-06	12750	FamilyXIIIUCG001	TRUE	reported	PXwXAg	textfile	2	1	TRUE
rs10263684	G	A	G	A	-0.0809085	0.0058	0.1501	0.2431	FALSE	FALSE	FALSE	finn-b-K11_ABSCANAL	11	94681786	0.0473	NA	0.9024	perianal abscess	Abscess of anal and rectal regions	Abscess of anal and rectal regions || ||	TRUE	igd	11	94681786	0.0174782	3.52494e-06	12445	FamilyXIIIUCG001	TRUE	reported	PXwXAg	textfile	2	1	TRUE
rs10263685	A	G	A	G	0.19313	-0.0204	0.0517	0.02973	FALSE	FALSE	FALSE	finn-b-K11_ABSCANAL	3	45479090	0.1178	NA	0.8622	perianal abscess	Abscess of anal and rectal regions	Abscess of anal and rectal regions || ||	TRUE	igd	3	45479090	0.0419866	3.77476e-06	5651	FamilyXIIIUCG001	TRUE	reported	PXwXAg	textfile	2	1	TRUE
rs10263686	A	G	A	G	0.088655	0.0044	0.1362	0.1198	FALSE	FALSE	FALSE	finn-b-K11_ABSCANAL	17	78223817	0.0616	NA	0.9429	perianal abscess	Abscess of anal and rectal regions	Abscess of anal and rectal regions || ||	TRUE	igd	17	78223817	0.0198094	8.0183e-06	12265	FamilyXIIIUCG001	TRUE	reported	PXwXAg	textfile	2	1	TRUE
rs10263687	C	T	C	T	0.0533858	-0.0874	0.3907	0.3085	FALSE	FALSE	FALSE	finn-b-K11_ABSCANAL	5	123846318	0.0442	NA	0.0476903	perianal abscess	Abscess of anal and rectal regions	Abscess of anal and rectal regions || ||	TRUE	igd	5	123846318	0.0120035	6.58971e-06	14822	RuminococcaceaeNK4A214group	TRUE	reported	V4GoJ5	textfile	2	1	TRUE
rs10263688	C	G	C	G	-0.175266	-0.2081	0.0408	0.04025	FALSE	TRUE	FALSE	finn-b-K11_ABSCANAL	2	235430299	0.103	NA	0.04345	perianal abscess	Abscess of anal and rectal regions	Abscess of anal and rectal regions || ||	TRUE	igd	2	235430299	0.0372779	3.59151e-06	7123	RuminococcaceaeNK4A214group	TRUE	reported	V4GoJ5	textfile	2	1	TRUE
rs10263689	G	A	G	A	-0.0863422	-0.0103	0.1342	0.1582	FALSE	FALSE	FALSE	finn-b-K11_ABSCANAL	1	157338888	0.0557	NA	0.8525	perianal abscess	Abscess of anal and rectal regions	Abscess of anal and rectal regions || ||	TRUE	igd	1	157338888	0.0169937	3.66276e-07	14822	RuminococcaceaeNK4A214group	TRUE	reported	V4GoJ5	textfile	2	1	TRUE
rs10263690	T	C	T	C	-0.0553003	-0.0118	0.3658	0.3636	FALSE	FALSE	FALSE	finn-b-K11_ABSCANAL	4	159932022	0.0418	NA	0.777301	perianal abscess	Abscess of anal and rectal regions	Abscess of anal and rectal regions || ||	TRUE	igd	4	159932022	0.0119397	3.43005e-06	15276	RuminococcaceaeNK4A214group	TRUE	reported	V4GoJ5	textfile	2	1	TRUE
rs10263691	A	G	A	G	-0.0527684	0.0251	0.4513	0.3793	FALSE	FALSE	FALSE	finn-b-K11_ABSCANAL	2	239087912	0.0414	NA	0.5437	perianal abscess	Abscess of anal and rectal regions	Abscess of anal and rectal regions || ||	TRUE	igd	2	239087912	0.0115053	4.87237e-06	15288	RuminococcaceaeNK4A214group	TRUE	reported	V4GoJ5	textfile	2	1	TRUE
rs10263692	T	G	T	G	0.0574623	0.0254	0.3052	0.297	FALSE	FALSE	FALSE	finn-b-K11_ABSCANAL	3	84725039	0.0439	NA	0.563101	perianal abscess	Abscess of anal and rectal regions	Abscess of anal and rectal regions || ||	TRUE	igd	3	84725039	0.012594	8.69224e-06	15288	RuminococcaceaeNK4A214group	TRUE	reported	V4GoJ5	textfile	2	1	TRUE
rs10263693	G	A	G	A	-0.0587521	0.0851	0.4294	0.363	FALSE	FALSE	FALSE	finn-b-K11_ABSCANAL	22	49796014	0.0418	NA	0.0416495	perianal abscess	Abscess of anal and rectal regions	Abscess of anal and rectal regions || ||	TRUE	igd	22	49796014	0.0119155	8.15195e-07	14822	RuminococcaceaeNK4A214group	TRUE	reported	V4GoJ5	textfile	2	1	TRUE
rs10263694	A	G	A	G	-0.133769	0.0251	0.0775	0.1066	FALSE	FALSE	FALSE	finn-b-K11_ABSCANAL	3	26509287	0.0655	NA	0.7021	perianal abscess	Abscess of anal and rectal regions	Abscess of anal and rectal regions || ||	TRUE	igd	3	26509287	0.0295196	4.72496e-06	9917	RuminococcaceaeNK4A214group	TRUE	reported	V4GoJ5	textfile	2	1	TRUE
rs10263695	G	C	G	C	-0.0873312	0.1047	0.0915	0.06856	FALSE	TRUE	FALSE	finn-b-K11_ABSCANAL	12	78373555	0.0796	NA	0.1885	perianal abscess	Abscess of anal and rectal regions	Abscess of anal and rectal regions || ||	TRUE	igd	12	78373555	0.0194886	4.71641e-06	14678	RuminococcaceaeNK4A214group	TRUE	reported	V4GoJ5	textfile	2	1	TRUE
rs10263696	T	C	T	C	-0.0925071	-0.0471	0.0656	0.1214	FALSE	FALSE	FALSE	finn-b-K11_ABSCANAL	5	35288938	0.0617	NA	0.4452	perianal abscess	Abscess of anal and rectal regions	Abscess of anal and rectal regions || ||	TRUE	igd	5	35288938	0.0203674	4.89023e-06	13976	RuminococcaceaeNK4A214group	TRUE	reported	V4GoJ5	textfile	2	1	TRUE
rs10263697	C	T	C	T	-0.1083	0.061	0.0666	0.0452	FALSE	FALSE	FALSE	finn-b-K11_ABSCANAL	20	18030357	0.0965	NA	0.527499	perianal abscess	Abscess of anal and rectal regions	Abscess of anal and rectal regions || ||	TRUE	igd	20	18030357	0.0230708	4.5519e-06	14009	RuminococcaceaeNK4A214group	TRUE	reported	V4GoJ5	textfile	2	1	TRUE
rs10263698	A	G	A	G	-0.0811302	-0.0016	0.1461	0.1419	FALSE	FALSE	FALSE	finn-b-K11_ABSCANAL	22	17793012	0.0576	NA	0.9774	perianal abscess	Abscess of anal and rectal regions	Abscess of anal and rectal regions || ||	TRUE	igd	22	17793012	0.0157621	2.35183e-07	15288	RuminococcaceaeNK4A214group	TRUE	reported	V4GoJ5	textfile	2	1	TRUE
rs10263699	T	C	T	C	0.0615389	-0.1265	0.2296	0.2024	FALSE	FALSE	FALSE	finn-b-K11_ABSCANAL	16	24073806	0.0502	NA	0.0117401	perianal abscess	Abscess of anal and rectal regions	Abscess of anal and rectal regions || ||	TRUE	igd	16	24073806	0.0137612	6.58456e-06	14822	RuminococcaceaeNK4A214group	TRUE	reported	V4GoJ5	textfile	2	1	TRUE
rs10263700	C	T	C	T	-0.100174	-0.1174	0.0497	0.0334	FALSE	FALSE	FALSE	finn-b-K11_ABSCANAL	1	100248591	0.112	NA	0.2945	perianal abscess	Abscess of anal and rectal regions	Abscess of anal and rectal regions || ||	TRUE	igd	1	100248591	0.024	9.04931e-06	13031	RuminococcaceaeNK4A214group	TRUE	reported	V4GoJ5	textfile	2	1	TRUE
rs10263701	C	G	C	G	-0.109257	0.0957	0.0736	0.03671	FALSE	TRUE	FALSE	finn-b-K11_ABSCANAL	7	132042135	0.1084	NA	0.3774	perianal abscess	Abscess of anal and rectal regions	Abscess of anal and rectal regions || ||	TRUE	igd	7	132042135	0.0227458	2.19798e-06	13077	RuminococcaceaeNK4A214group	TRUE	reported	V4GoJ5	textfile	2	1	TRUE
rs10263702	T	C	T	C	0.107739	0.1179	0.0716	0.06085	FALSE	FALSE	FALSE	finn-b-K11_ABSCANAL	2	141897042	0.0833	NA	0.1573	perianal abscess	Abscess of anal and rectal regions	Abscess of anal and rectal regions || ||	TRUE	igd	2	141897042	0.0233638	3.23139e-06	14822	RuminococcaceaeNK4A214group	TRUE	reported	V4GoJ5	textfile	2	1	TRUE
rs10263703	T	C	T	C	-0.170873	0.0141	0.0795	0.09253	FALSE	FALSE	FALSE	finn-b-K11_ABSCANAL	10	94185213	0.0693	NA	0.8393	perianal abscess	Abscess of anal and rectal regions	Abscess of anal and rectal regions || ||	TRUE	igd	10	94185213	0.0362844	2.38033e-06	4001	Eubacteriumbrachygroup	TRUE	reported	fd7v2F	textfile	2	1	TRUE
rs10263704	A	G	A	G	0.101329	-0.015	0.4791	0.5189	FALSE	FALSE	FALSE	finn-b-K11_ABSCANAL	2	218237281	0.0402	NA	0.709099	perianal abscess	Abscess of anal and rectal regions	Abscess of anal and rectal regions || ||	TRUE	igd	2	218237281	0.0227324	9.2705e-06	3854	Eubacteriumbrachygroup	TRUE	reported	fd7v2F	textfile	2	1	TRUE
rs10263705	T	C	T	C	-0.145997	-0.1062	0.1223	0.1326	FALSE	FALSE	FALSE	finn-b-K11_ABSCANAL	4	144665178	0.0595	NA	0.0745195	perianal abscess	Abscess of anal and rectal regions	Abscess of anal and rectal regions || ||	TRUE	igd	4	144665178	0.0327192	7.96753e-06	3842	Eubacteriumbrachygroup	TRUE	reported	fd7v2F	textfile	2	1	TRUE
rs10263706	A	G	A	G	0.120888	-0.0024	0.2107	0.3228	FALSE	FALSE	FALSE	finn-b-K11_ABSCANAL	14	23060552	0.0431	NA	0.9549	perianal abscess	Abscess of anal and rectal regions	Abscess of anal and rectal regions || ||	TRUE	igd	14	23060552	0.0266264	6.99292e-06	4001	Eubacteriumbrachygroup	TRUE	reported	fd7v2F	textfile	2	1	TRUE
rs10263707	C	T	C	T	0.105143	0.0535	0.3777	0.3501	FALSE	FALSE	FALSE	finn-b-K11_ABSCANAL	10	22892667	0.0421	NA	0.2033	perianal abscess	Abscess of anal and rectal regions	Abscess of anal and rectal regions || ||	TRUE	igd	10	22892667	0.022942	4.55806e-06	4001	Eubacteriumbrachygroup	TRUE	reported	fd7v2F	textfile	2	1	TRUE
rs10263708	G	A	G	A	0.104806	0.0292	0.4443	0.4545	FALSE	FALSE	FALSE	finn-b-K11_ABSCANAL	4	184628931	0.0404	NA	0.4689	perianal abscess	Abscess of anal and rectal regions	Abscess of anal and rectal regions || ||	TRUE	igd	4	184628931	0.0225751	3.73143e-06	4000	Eubacteriumbrachygroup	TRUE	reported	fd7v2F	textfile	2	1	TRUE
rs10263709	T	C	T	C	-0.201481	-0.0543	0.0815	0.07756	FALSE	FALSE	FALSE	finn-b-K11_ABSCANAL	5	17460096	0.0757	NA	0.4732	perianal abscess	Abscess of anal and rectal regions	Abscess of anal and rectal regions || ||	TRUE	igd	5	17460096	0.043286	3.78122e-06	3827	Eubacteriumbrachygroup	TRUE	reported	fd7v2F	textfile	2	1	TRUE
rs10263710	G	A	G	A	0.108225	0.0903	0.3479	0.348	FALSE	FALSE	FALSE	finn-b-K11_ABSCANAL	11	80236833	0.0422	NA	0.0323303	perianal abscess	Abscess of anal and rectal regions	Abscess of anal and rectal regions || ||	TRUE	igd	11	80236833	0.0240319	7.34344e-06	3999	Eubacteriumbrachygroup	TRUE	reported	fd7v2F	textfile	2	1	TRUE
rs10263711	A	G	A	G	-0.111927	-0.0405	0.2515	0.2465	FALSE	FALSE	FALSE	finn-b-K11_ABSCANAL	22	48190598	0.0468	NA	0.3872	perianal abscess	Abscess of anal and rectal regions	Abscess of anal and rectal regions || ||	TRUE	igd	22	48190598	0.0251252	7.02827e-06	4001	Eubacteriumbrachygroup	TRUE	reported	fd7v2F	textfile	2	1	TRUE
rs10263712	T	C	T	C	-0.236717	-0.0772	0.0567	0.04919	FALSE	FALSE	FALSE	finn-b-K11_ABSCANAL	4	6856564	0.094	NA	0.4115	perianal abscess	Abscess of anal and rectal regions	Abscess of anal and rectal regions || ||	TRUE	igd	4	6856564	0.0531335	8.15524e-06	3008	Eubacteriumbrachygroup	TRUE	reported	fd7v2F	textfile	2	1	TRUE
rs10263713	T	A	T	A	-0.238718	-0.2108	0.0765	0.04202	FALSE	TRUE	FALSE	finn-b-K11_ABSCANAL	22	26922534	0.1008	NA	0.0364099	perianal abscess	Abscess of anal and rectal regions	Abscess of anal and rectal regions || ||	TRUE	igd	22	26922534	0.0528561	4.98786e-06	3004	Eubacteriumbrachygroup	TRUE	reported	fd7v2F	textfile	2	1	TRUE
rs10263714	G	A	G	A	-0.139062	-0.0881	0.0398	0.07599	FALSE	FALSE	FALSE	finn-b-K11_ABSCANAL	1	155676492	0.0762	NA	0.2477	perianal abscess	Abscess of anal and rectal regions	Abscess of anal and rectal regions || ||	TRUE	igd	1	155676492	0.0334454	7.75544e-06	7285	Clostridiumsensustricto1	TRUE	reported	fljeHY	textfile	2	1	TRUE
rs10263715	A	G	A	G	-0.22736	0.0609	0.0497	0.01093	FALSE	FALSE	FALSE	finn-b-K11_ABSCANAL	5	84997131	0.1962	NA	0.7563	perianal abscess	Abscess of anal and rectal regions	Abscess of anal and rectal regions || ||	TRUE	igd	5	84997131	0.0492575	4.31688e-06	4229	Clostridiumsensustricto1	TRUE	reported	fljeHY	textfile	2	1	TRUE
rs10263716	A	T	A	T	0.110967	0.0265	0.0636	0.03289	FALSE	TRUE	FALSE	finn-b-K11_ABSCANAL	1	83252771	0.1135	NA	0.8156	perianal abscess	Abscess of anal and rectal regions	Abscess of anal and rectal regions || ||	TRUE	igd	1	83252771	0.0250498	8.84988e-06	13095	Clostridiumsensustricto1	TRUE	reported	fljeHY	textfile	2	1	TRUE
rs10263717	C	T	C	T	0.110021	-0.0069	0.0755	0.1266	FALSE	FALSE	FALSE	finn-b-K11_ABSCANAL	12	43485015	0.0605	NA	0.9089	perianal abscess	Abscess of anal and rectal regions	Abscess of anal and rectal regions || ||	TRUE	igd	12	43485015	0.0246032	4.58118e-06	12910	Clostridiumsensustricto1	TRUE	reported	fljeHY	textfile	2	1	TRUE
rs10263718	G	A	G	A	0.0810718	-0.1557	0.1113	0.09327	FALSE	FALSE	FALSE	finn-b-K11_ABSCANAL	9	136710881	0.0689	NA	0.0238699	perianal abscess	Abscess of anal and rectal regions	Abscess of anal and rectal regions || ||	TRUE	igd	9	136710881	0.0180121	4.82174e-06	14118	Clostridiumsensustricto1	TRUE	reported	fljeHY	textfile	2	1	TRUE
rs10263719	C	G	C	G	-0.0616879	-0.0006	0.2455	0.1983	FALSE	TRUE	FALSE	finn-b-K11_ABSCANAL	3	111482845	0.0502	NA	0.9899	perianal abscess	Abscess of anal and rectal regions	Abscess of anal and rectal regions || ||	TRUE	igd	3	111482845	0.0137581	7.49465e-06	14121	Clostridiumsensustricto1	TRUE	reported	fljeHY	textfile	2	1	TRUE
rs10263720	G	A	G	A	-0.184315	-0.2766	0.0487	0.0555	FALSE	FALSE	FALSE	finn-b-K11_ABSCANAL	10	43270264	0.0882	NA	0.00170899	perianal abscess	Abscess of anal and rectal regions	Abscess of anal and rectal regions || ||	TRUE	igd	10	43270264	0.0392204	2.7204e-06	6366	Clostridiumsensustricto1	TRUE	reported	fljeHY	textfile	2	1	TRUE
rs10263721	C	T	C	T	0.058139	-0.0011	0.4125	0.3961	FALSE	FALSE	FALSE	finn-b-K11_ABSCANAL	1	3041519	0.041	NA	0.9778	perianal abscess	Abscess of anal and rectal regions	Abscess of anal and rectal regions || ||	TRUE	igd	1	3041519	0.0124492	2.76655e-06	13658	Clostridiumsensustricto1	TRUE	reported	fljeHY	textfile	2	1	TRUE
[truncated: 403 more rows]

## Sheet: Supplementary Table ABSCESS S3
Supplement Table 3: Summary result of the Cochran’s Q statistic in locus-wide significance level.
outcome	exposure	method	Q	Q_df	Q_pval
[truncated: 238 more rows]

## Sheet: Supplementary Table ABSCESS S4
Supplement Table 4: Summary result of the MR-Egger regression in locus-wide significance level.
[truncated: 120 more rows]

[truncated: 10 more sheets: Supplementary Table ABSCESS S5, Supplementary Table ABSCESS S6, Supplementary Table ABSCESS S7, Supplementary Table FISTULA S1, Supplementary Table FISTULA S2, Supplementary Table FISTULA S3, Supplementary Table FISTULA S4, Supplementary Table FISTULA S5, Supplementary Table FISTULA S6, Supplementary Table FISTULA S7]
